# Supplementary material for: An Arabidopsis lipid map reveals differences between tissues and dynamic changes throughout development
Source: Plant J. 2021 May 24;107(1):287–302. doi: 10.1111/tpj.15278 (PMC8361726; doi:10.1111/tpj.15278)
Supplement: Supplementary file 3 — Data S1. Lipids identified from each of the Arabidopsis tissues analyzed and the experimental data used in the study. [file TPJ-107-287-s001.xlsx]

## Sheet: Legend
Data S1: Lipids identified from each of the Arabidopsis tissues analyzed and the experimental data used in the study.
Data shows peak area of each lipid normalized to the equivalent of 100 mg of fresh weight of plant material used for the extraction of lipids divided by 1000000.
Abbreviations: CV: Coefficient of variance (%), RT: Retention time, Avg: Average peak area, SD: Standard deviation
Sample names are abbreviated as follows: Rosettes:RS, Leaves:L, Roots:R, Seedlings: Sd, Seeds:Se, Siliques:S, Internodes:IN, Roots:R, Pooled biological quality control:PBQC
Lipids are abbreviated as follows: phosphatidylcholines (PC), phosphatidylethanolamines (PE), phosphatidylglycerols (PG), phosphatidylinositols (PI), phosphatidylserines (PS),
phosphatidic acids (PA), lysophosphatidylcholines (LPC), lysophosphatidylethanolamines (LPE), Ceramide alpha-hydroxy fatty acid-phytosphingosine (Cer-AP),
Hexosylceramide alpha-hydroxy fatty acid-phytosphingosine (Hex-Cer-AP), digalactosyldiacylglycerols (DGDG), monogalactosyldiacylglycerols (MGDG),
sulfoquinovosyldiacylglycerols (SQDG), acyl diacylglycerol glucuronide (ADGGA), diacylglycerols (DG) and triacylglycerols (TG).
Lipids in blue colour font have a CV>50% in quality control samples and are not considered when calculating the total response of all lipids belonging to a class.

## Sheet: Summary
Lipid species	Adduct	m/z	RT (min)	Characteristic fragments								14d rosettes_Avg	24d rosettes_Avg	Seventh leaf_Avg	Second leaf_Avg	Second internode_Avg	First internode_Avg	7d seedlings_Avg	14d seedlings_Avg	21d seedlings_Avg	1 cm siliques_Avg	1.2 cm siliques_Avg	1.5 cm siliques_Avg	Seeds_Avg	Roots_Avg	14d rosettes_SD	24d rosettes_SD	Seventh leaf_SD	Second leaf_SD	First internode_SD	Second internode_SD	7d seedlings_SD	14d seedlings_SD	21d seedlings_SD	1 cm siliques_SD	1.2 cm siliques_SD	1.5 cm siliques_SD	Seeds_SD	Roots_SD
Ceramides
Cer-AP t34:0+O; t18:0/16:0+O	[M+H]+	572.524	10.844	300.3	282.279	300.291	536.507	554.51								0.598055	0.297419				1.16398	1.325	1.54637	2.97063	3.77046					0.203015	0.531748				0.509211	0.283349	0.342324	1.60176	0.639688
Cer-AP t34:1+O; t18:1/16:0+O	[M+H]+	570.512	9.585	298.3	280.259	262.242	552.495	534.496				5.17835	5.28476	6.6029	11.3011	6.82146	3.69758	8.46959	4.84284	3.20415	10.2784	16.1203	6.78317	23.0854	7.26765	0.81957	0.750399	0.772375	0.451385	0.79827	2.34815	1.30396	0.82418	0.541649	2.84477	3.54467	3.42484	8.57262	1.36694
Cer-AP t38:0+O; t18:0/20:0+O	[M+H]+	628.693	14.253	272.258	254.248	236.237	610.577	592.567	290.269							0.888392	0.547231								1.84074					0.183351	0.565615								0.593014
Cer-AP t38:1+O; t18:1/20:0+O	[M+H]+	626.564	13.177	298.3	262.242	280.259	316.29	572.52								0.182915	0.0686271				2.32597	5.02319	5.16852	14.7799	2.12388					0.0665224	0.112022				0.61384	0.645708	1.19141	2.21191	0.831652
Cer-AP t40:0+O; t18:0/22:0+O	[M+H]+	656.613	15.488	300.3	282.279	264.265	590.557	608.562				1.02606	1.75253			1.3462	1.10282	3.71972	3.37212	2.00885	5.38434	18.5144	19.4743	37.1498	38.3576	0.159569	0.881114			0.238916	0.372458	0.754985	0.575167	0.368372	1.09835	2.9278	2.62708	4.0335	10.2852
Cer-AP t40:1+O; t18:1/22:0+O	[M+H]+	654.605	14.703	298.3	280.268	262.253	316.286	600.566	618.589	636.595		57.264	54.6262	13.3993	32.2907	23.6351	13.3735	48.129	28.4811	19.7617	119.765	227.496	248.266	528.845	47.2074	14.4998	8.53308	3.55728	11.3624	2.52827	6.98646	8.49273	4.90383	5.21103	28.0014	25.9432	35.1732	222.205	19.6264
Cer-AP t40:2+O; t18:1/22:1+O	[M+H]+	652.583	13.225	298.3	280.27	316.288	616.569	634.578										1.66127	0.323034	0.225378	2.04316	3.77596	4.42646									0.405224	0.0965047	0.10278	0.470031	0.781006	1.98067
Cer-AP t40:2+O; t18:2/22:0+O	[M+H]+	652.581	13.13	296.3	278.243	314.266	598.525	616.562	634.56															4.10623														1.41033
Cer-AP t42:0+O; t18:0/24:0+O	[M+H]+	684.645	17.121	300.3	264.266	282.278	318.3	630.611	648.625	666.636		7.41769	9.85612	5.21578	24.4145	2.20116	1.98278	16.0822	14.0951	8.16041	2.57319	11.9089	14.8031	125.369	183.414	1.30985	4.64784	1.91106	5.3556	0.740245	0.652487	2.16692	2.38839	2.29057	0.609755	2.7519	3.41721	44.5849	55.3648
Cer-AP t42:1+O; t18:0/24:1+O	[M+H]+	682.63	15.429	300.286	282.276	264.269	628.585	646.614	664.622			5.21692	6.83044	4.5802	10.7255			12.3421	7.53344	4.37322	13.4696	15.2621	16.7328	56.4316	27.7483	0.539793	1.98735	0.708094	0.21295			1.83276	1.09793	0.88291	2.49113	1.82001	2.9439	8.70687	5.69474
Cer-AP t42:1+O; t18:1/24:0+O	[M+H]+	682.634	16.173	262.254	316.282	628.603	646.612	664.628				129.46	76.8465	117.922	79.8509											24.9372	12.6813	18.1545	9.45528
Cer-AP t42:2+O; t18:1/24:1+O	[M+H]+	680.615	14.522	298.274	262.252	280.262	316.285	626.588	644.602	662.619		221.22	177.94	164.351	94.0708	75.7109	35.5665	223.076	176.785	101.47	65.1919	132.862	163.12		78.4427	17.0051	41.5282	38.5349	44.9808	6.32648	24.7085	51.1581	27.6937	36.177	12.8919	15.3525	24.7375		13.9215
Cer-AP t42:2+O; t18:2/24:0+O	[M+H]+	680.616	14.438	296.3	260.237	278.24	314.258	626.589	644.589	662.609														269.32														118.081
Cer-AP t44:0+O; t18:0/26:0+O	[M+H]+	712.68	18.819	300.293	282.276	676.662	694.66									1.84742	0.989101	3.32268	1.50343	0.752853					12.4252					0.748022	1.28324	0.94996	0.632488	0.255602					5.28128
Cer-AP t44:1+O; t18:1/26:0+O	[M+H]+	710.665	17.994	298.274	280.264	262.25	316.289	656.635	674.64	692.659		82.6334	59.4263	8.91709	22.1465	40.8176	17.5732	119.135	78.1721	46.3295	125.395	286.378	248.623	213.906	53.3544	5.96971	6.43866	1.73059	1.01636	4.86575	15.2874	20.8713	10.3719	6.61536	19.4244	64.2694	35.8457	41.4544	21.9292
Cer-AP t44:2+O; t18:1/26:1+O	[M+H]+	708.651	16.143	298.274	262.257	280.267	654.605	672.629	690.633			7.16787	9.2785	13.2775	8.0613	3.54982	1.46382				25.5427	20.8146	15.9605	51.5053	8.06723	3.69536	1.07914	1.80598	0.638846	0.648861	2.62611				9.47858	7.69587	7.90234	21.2986	1.95874
Cer-NDS d34:0; d18:0/16:0	[M+H]+	540.529	12.728	266.286	254.281	256.265	284.295	504.51	522.52												7.46187	5.56858	6.11638	35.7837											1.17447	1.03719	1.02061	5.57854
Cer-NDS d36:3; d18:0/18:3	[M+H]+	562.513	13.487	266.254	254.284	544.509															0.44594	6.47132	22.193												0.165484	4.46892	17.2978
Cer-NS d34:1; d18:1/16:0	[M+H]+	538.512	11.589	264.262	256.254	282.276	502.488	520.507	538.505															21.1471														4.37376
Cer-NS d44:1; d18:1/26:0	[M+H]+	678.669	19.861	264.262	282.275	660.665																		1.59849														0.305507
Cer-NS d44:5; d18:1/26:4	[M+H]+	670.608	17.524	252.262	264.268	652.603	670.659																	75.003														5.72674
Hexosylceramides
HexCer-AP t34:1+O; t18:1/16:0+O	[M+H]+	732.561	9.069	570.513	552.5	534.475	280.26	262.256				64.0408	57.4145	88.1939	135.046	83.8897	57.1011	85.1958	60.084	57.9688	197.51	109.492	90.7474	33.1239	143.335	13.8647	6.68687	14.4414	16.9884	13.1716	27.1619	11.2983	4.19046	3.30476	16.7274	18.5945	10.788	10.8022	20.0641
HexCer-AP t40:1+O; t18:1/22:0+O	[M+H]+	816.655	13.455	654.607	636.59	618.595	298.275	280.264	262.253			142.205	124.22	134.855	266.925	106.565	92.9886				465.346	379.968	365.055		128.407	14.3855	16.1305	12.533	8.02257	27.8948	21.434				48.8635	63.6151	50.3361		40.0433
HexCer-AP t40:2+O; t18:1/22:1+O	[M+H]+	814.631	12.078	262.25	280.26	298.267	617.569	634.567	652.587							2.63252	3.98138	78.2283	35.0116	30.1011	50.6111	179.192	239.429							1.52571	0.670935	10.139	5.70867	6.85836	9.64566	123.012	145.137
HexCer-AP t41:1+O; t18:1/23:0+O	[M+H]+	830.672	14.222	668.627	650.607	632.596	298.27	280.26				8.45365	8.63432	9.38344	26.8716	18.1651	18.7003	18.5427	15.731	16.2183	66.4656	67.4426	78.6817	22.0257		0.741079	2.17912	1.67578	7.84245	2.43613	2.88333	2.72409	1.4678	1.66226	9.54271	10.6639	12.3732	6.79543
HexCer-AP t41:2+O; t18:1/23:1+O	[M+H]+	828.655	12.739	666.606	648.596	630.596	280.265	262.255				3.53616	4.74407	4.53011	21.244			11.1265	4.90112	4.70115	8.72955	6.21851	6.02973			0.253199	1.12479	0.851369	2.34674			2.49	0.699999	0.824733	1.03615	1.01246	0.736292
HexCer-AP t42:1+O; t18:1/24:0+O	[M+H]+	844.685	14.971	682.636	664.637	646.614	298.278	280.264	262.256			868.556	804.465	815.892	1062.97	572.67	488.426	818.654	844.206	740.963	158.784	95.1862	84.246	479.207	1042.05	87.5915	140.773	176.43	97.007	77.507	99.2452	188.084	95.7333	184.491	22.0295	8.91896	9.75234	66.4045	87.2793
HexCer-AP t42:2+O; t18:1/24:1+O	[M+H]+	842.668	13.435	680.618	662.609	644.596	298.279	280.264	262.257			1228.09	998.632	1338.6	2058.25	948.547	704.139	985.783	974.472	847.488	714.149	522.461	475.443	498.442	1015.16	131.992	179.88	254.959	97.425	124.965	177.02	193.868	75.6852	45.6159	121.146	36.7497	53.2748	129.477	220.583
HexCer-AP t42:3+O; t18:1/24:2+O	[M+H]+	840.651	12.246	262.248	280.267	642.581	660.591	678.595										5.16035	4.58482	3.12947												1.37696	2.07239	1.68293
HexCer-AP t43:1+O; t18:1/25:0+O	[M+H]+	858.695	15.554	696.647	678.645	660.634	280.264	262.249				12.4106	12.2158	7.28501	19.9092			11.0972	15.8187	9.99515	57.3282	65.1311	31.0572	89.7655		3.25163	1.64564	4.10483	4.96875			3.94892	4.98011	3.13513	17.6503	24.999	12.1604	12.6325
HexCer-AP t43:2+O; t18:1/25:1+O	[M+H]+	856.683	14.159	694.622	676.618	658.612	298.274	280.263				17.2922	22.3354	19.2566	66.8291			16.1046	17.2071	18.428	30.191	31.7995	35.2817			3.9136	7.48259	4.47826	14.3602			6.18905	5.25519	3.33523	5.49661	4.68782	5.8563
HexCer-AP t44:1+O; t18:1/26:0+O	[M+H]+	872.712	16.747	262.244	280.265	674.636	692.659	710.669													6.81235	7.5037	9.43707												1.22784	1.38216	1.46943
HexCer-AP t44:2+O; t18:1/26:1+O	[M+H]+	870.703	14.896	708.654	690.644	672.629	298.277	280.265	262.257			52.5287	44.2937	52.4915	70.6264	21.432	19.8764	54.9464	48.4571	60.8657	96.9099	72.6009	65.8936	188.198	53.2702	6.30256	3.74778	6.57565	8.62825	6.24037	8.13794	9.16898	5.97159	7.32346	13.7234	6.85113	6.24149	29.0301	11.3979
HexCer-AP t45:1+O; t18:1/27:0+O	[M+H]+	886.729	17.4	724.681	706.661	688.662	298.272	280.264	262.257			10.6376	11.3609													1.06057	2.08935
HexCer-AP t46:1+O; t18:1/28:0+O	[M+H]+	900.745	18.186	738.697	720.698	702.673	298.274	280.263	262.253			23.6419	19.3309	19.532	22.1865	6.0475	6.00498				40.4103	21.5801	23.9883		9.5319	2.63538	2.6418	2.55406	2.36966	0.884274	0.839114				6.394	5.08956	4.30373		4.00089
HexCer-AP t46:2+1O	[M+H]+	898.74	16.886	736.671	718.668	280.253	262.254																		0.43474														0.199679
HexCer-AP t46:2+O; t18:1/28:1+O	[M+H]+	898.735	16.198	736.671	718.668	280.253	262.254					2.54132	2.17359	3.78311	2.4523	12.5378	12.2951				20.3223	11.2282	13.5308			0.422073	0.308577	0.747855	0.470115	3.49255	2.60939				5.11921	2.43369	2.40673
Cardiolipins
CL 68:2; 34:1_34:1	[M+NH4]+	1423.03	21.524	577.494												0.840779	0.415242								0.144838					0.109908	0.396283								0.145801
CL 68:3; 34:1_34:2	[M+NH4]+	1421.02	21.256	641.503	601.519											0.210639	0.0460889								0.207166					0.0158573	0.128061								0.180764
CL 68:4; 34:1_34:3	[M+NH4]+	1419.01	21.031	577.494	573.49																				0.864247														0.337865
CL 68:4; 34:2_34:2	[M+NH4]+	1419.01	21.04	575.499	575.499							0.2939	0.21983			0.34942	0.370464	0.470445	0.1404	0.0628432	0.862599	0.26829	0.0680939			0.0640083	0.0548447			0.103449	0.0920242	0.0616538	0.0836941	0.0206262	0.174733	0.204938	0.0253637
CL 68:5; 34:2_34:3	[M+NH4]+	1416.99	20.729	573.49	575.501							0.495245	0.429047			0.505285	0.454245	0.960761	0.320314	0.152564	0.84368	0.234179	0.122191		1.02512	0.0636444	0.165205			0.176887	0.143628	0.167056	0.0966535	0.0440567	0.262001	0.0656002	0.0299349		0.43755
CL 68:6; 34:3_34:3	[M+NH4]+	1414.97	20.314	573.487	573.487							0.439571	0.350021			0.180955	0.0817883	0.678802	0.132762	0.0432822						0.060411	0.0765425			0.0257896	0.0890538	0.117193	0.0671525	0.0235757
CL 70:10; 34:4_36:6	[M+NH4]+	1434.94	17.619	571.475	595.471							1.15103	0.939285	0.996363	1.19536	0.291643	0.32311								1.48944	0.534211	0.450818	0.435023	0.275664	0.148719	0.0717634								0.436513
CL 70:10; 34:5_36:5	[M+NH4]+	1434.94	17.582	569.461	597.49							1.4715	1.04301	0.905225	1.17378			1.02795	0.334515	0.253938					0.833951	0.359177	0.337322	0.473073	0.193856			0.602413	0.267419	0.202689					0.683805
CL 70:10; 36:4_34:6	[M+NH4]+	1434.94	17.681	569.461	597.49									0.75242	0.272496													0.525898	0.0182567
CL 70:3; 34:1_36:2	[M+NH4]+	1449.05	21.51	577.494	603.527																				0.761369														0.717539
CL 70:4; 34:2_36:2	[M+NH4]+	1447.03	21.237	575.494	603.527																				0.489563														0.433681
CL 70:5; 34:2_36:3	[M+NH4]+	1445.01	21.05	575.494	601.52							0.327151	0.127239								0.507331	0.166248	0.0349794		0.748941	0.0260523	0.0450259								0.0513573	0.101866	0.0238233		0.483458
CL 70:5; 36:2_34:3	[M+NH4]+	1445.02	21.058	573.49	603.538													0.537186	0.0682347	0.0220159												0.0896616	0.0389807	0.0278017
CL 70:6; 34:2_36:4	[M+NH4]+	1443	20.738	575.497	599.509							0.919777	0.416522	0.664902	0.111688	0.362159	0.348979	1.66333	0.425778	0.119908	2.01762	0.428064	0.156816		1.60446	0.174082	0.0574627	0.156614	0.0888402	0.0899108	0.172361	0.233062	0.121778	0.0458041	0.350404	0.171194	0.0380614		0.879074
CL 70:7; 34:2_36:5	[M+NH4]+	1440.99	20.291	575.505	597.502									1.29685	0.775089	1.09179	0.844503	4.05529	1.41046	0.529833	2.42658	0.262508	0.0315629					0.375074	0.0586678	0.110753	0.43256	0.735451	0.285022	0.13825	0.703528	0.238963	0.0237066
CL 70:7; 34:3_36:4	[M+NH4]+	1440.99	19.684	573.49	599.5							2.13903	1.36259	1.18187	0.625591			1.02953	0.120862	0.0471119	0.665539	0.293604	0.248336		1.43622	0.291837	0.220652	0.384759	0.486489			0.695534	0.113627	0.0542545	0.781458	0.0897853	0.0480912		0.752979
CL 70:7; 36:3_34:4	[M+NH4]+	1440.99	20.276	571.457	601.512																				4.17399														1.49209
CL 70:8; 34:2_36:6	[M+NH4]+	1438.99	19.723	575.497	595.477							3.7109	2.43645												1.28535	0.535883	0.911201												0.499705
CL 70:8; 34:3_36:5	[M+NH4]+	1438.97	19.703	573.485	597.482							4.05244	2.92544	3.23898	2.12102	1.6286	1.25085	5.20731	1.30868	0.66349	3.63191	1.03969	0.676693		4.83579	0.472516	0.709968	0.758729	0.155361	0.755199	1.15627	2.43425	0.429143	0.219048	1.67919	0.529093	0.257056		1.193
CL 70:8; 34:4_36:4	[M+NH4]+	1438.96	18.534	571.457	599.5																				0.845615														0.384078
CL 70:9; 34:3_36:6	[M+NH4]+	1436.95	18.822	573.488	595.472							1.35762	0.581842	0.589714	0.767819	0.208248	0.143166	1.3721	0.375137	0.0821373	0.831085	0.0925748	0.0223485		1.15252	0.491359	0.201889	0.23192	0.133447	0.0507459	0.113787	0.623486	0.299019	0.0593796	0.367545	0.0825622	0.0124894		0.299217
CL 70:9; 34:4_36:5	[M+NH4]+	1436.94	17.701	571.472	597.488							0.475328	0.255889					0.995523	0.584406	0.167965						0.17562	0.124594					0.546672	0.33545	0.119764
CL 70:9; 36:4_34:5	[M+NH4]+	1436.95	18.745	569.45	599.5							0.946159	0.596171													0.519122	0.306666
CL 72:10; 36:4_36:6	[M+NH4]+	1462.97	18.63	595.472	599.505							88.2692	82.0034			20.2363	20.9837	26.7057	37.3693	22.7538	18.8145	20.5464	12.483	11.3316	45.1782	10.1519	11.338			11.7778	8.32583	11.783	8.70561	5.17292	5.06316	6.36993	2.85733	4.92445	17.0529
CL 72:10; 36:5_36:5	[M+NH4]+	1462.98	18.803	597.496								28.0991	32.5237	63.4814	73.539	15.2247	21.2695	98.1385	81.119	44.5816	57.5685	18.9729	10.723	7.26743	59.3642	6.42822	7.92839	4.12265	8.35083	5.8766	3.63918	11.7038	14.0092	7.6788	9.48055	5.16167	4.09947	5.26706	12.0203
CL 72:11; 36:5_36:6	[M+NH4]+	1460.96	17.843	595.481	597.489							132.742	138.409	91.9128	158.322	5.2825	4.15033	95.6382	85.6577	65.4321	48.0727	18.3091	14.0125	3.13579	48.4821	24.5111	26.9146	25.6343	22.5662	1.12812	0.883577	18.1397	13.5881	8.28539	8.71507	3.72172	3.00426	2.03047	7.92556
CL 72:12; 36:6_36:6	[M+NH4]+	1458.94	16.912	595.477	595.477							20.5073	22.2287	11.1824	14.2969	0.689919	0.496747	1.47114	0.842268	0.75738	14.2956	7.71452	7.99394	0.859059	0.715798	3.17167	3.9811	1.38041	2.15809	0.125608	0.146534	0.407528	0.313618	0.209678	1.99338	1.08235	1.58432	0.230288	0.250994
CL 72:4; 36:2_36:2	[M+NH4]+	1475.07	21.505	603.527																					1.41165														1.31163
CL 72:6; 36:2_36:4	[M+NH4]+	1471.03	21.075	599.508	603.527							0.315979	0.118866					0.526122	0.1953	0.0460095	0.452537	0.450319	0.0821699		1.49692	0.0644718	0.0371398					0.130827	0.0665263	0.0423347	0.0804559	0.27252	0.0422828		0.905099
CL 72:6; 36:3_36:3	[M+NH4]+	1471.03	20.24	601.5																	0.357446	0.299653	0.0582734												0.203027	0.199735	0.0289294
CL 72:7; 36:2_36:5	[M+NH4]+	1469.01	20.508																					0.0807493														0.114813
CL 72:7; 36:3_36:4	[M+NH4]+	1469.02	20.738	599.501	601.512							1.56367	0.87925	1.2304	0.343344	0.68898	0.623868	2.68972	1.67956	0.630376	3.32057	2.11716	0.623526		5.07335	0.172133	0.130266	0.243585	0.110182	0.0822641	0.178323	0.281513	0.395598	0.180407	0.507631	1.01035	0.1748		2.74752
CL 72:8; 36:3_36:5	[M+NH4]+	1467.01	20.311	597.486	601.519							10.3462	8.09896	6.82724	4.92492						26.1053	13.0502	3.03394	2.54489	27.7121	0.71215	0.731714	0.739496	1.16857						2.66102	9.03285	2.53216	0.980114	10.5477
CL 72:8; 36:4_36:4	[M+NH4]+	1466.98	19.579	599.5								12.3664	9.40931			9.53602	9.67152	16.272	18.2213	10.5384	12.7858	15.4059	4.90405	1.70636	5.72714	1.51571	1.08193			1.40611	1.90692	1.48193	1.7338	2.45147	7.83841	7.73616	1.68652	0.603792	1.51268
CL 72:9; 36:3_36:6	[M+NH4]+	1464.97	18.611									64.4061	56.4715								10.1266	5.7545	3.99055	3.78014		6.65322	5.95178								3.50848	2.09886	0.91284	1.41631
CL 72:9; 36:4_36:5	[M+NH4]+	1464.99	19.71	597.495	599.506									45.222	53.2024	81.1825	95.6312	78.372	99.1685	63.6412	121.073	75.7109	28.7319	17.7985	137.213			6.02499	7.49236	15.2603	8.48367	14.7507	15.7468	13.2523	15.0546	32.4163	8.94311	9.40059	42.9586
CL 74:10; 38:4_36:6	[M+NH4]+	1491.01	19.889															1.32437	0.0395288	0.00730849												0.429954	0.0330121	0.00776318
CL 74:9; 38:4_36:5	[M+NH4]+	1493.02	20.422															0.647197	0.0307974	0.0117306												0.15991	0.0183059	0.0104061
Diacylglycerols
DG 30:0; 14:0_16:0	[M+NH4]+	558.51	13.3	523.474	313.278	285.24						1.46427	1.14314	1.77924	9.52023			3.81553	1.84235	1.70124	2.03107	2.07093	1.69864	2.16014	1.84638	0.537033	0.109936	0.856701	7.99645			1.75171	0.738351	1.23952	0.18702	0.612314	0.381888	0.798503	0.278146
DG 30:1; 14:0_16:1	[M+NH4]+	556.494	11.96											0.098058	7.01023													0.108371	7.56348
DG 30:1; 16:0_14:1	[M+NH4]+	556.492	12.143	283.263	313.273	521.455								0.33748	2.90266			1.85879	0.627149	0.661473								0.531285	3.17533			1.36464	0.389568	0.85593
DG 32:0; 16:0_16:0	[M+NH4]+	586.538	14.86	551.503	313.271	313.271						14.52	11.5264	17.2541	60.3224	17.9592	16.1743	21.1125	15.2908	10.7519	20.6082	14.161	12.0203	55.3386	13.3531	2.23113	2.99628	5.6102	30.6836	4.06585	6.43828	3.0717	4.36053	2.9454	2.7704	1.67276	2.06026	9.0276	4.94698
DG 32:1; 16:0_16:1	[M+NH4]+	584.519	13.479	549.48	313.276	311.295						5.70192	8.6298	3.67715	30.4797	12.7365	12.2215	7.67126	4.90076	4.77918	15.1241	35.1872	32.0018	129.649	27.6117	2.63327	1.35727	2.76015	29.2982	2.77616	2.8527	2.92946	2.96886	5.13653	7.24596	3.07494	1.92981	20.5377	5.30813
DG 32:2; 16:1_16:1	[M+NH4]+	582.507	11.251									2.31536	2.54645	0.93563	1.3046			2.04227	1.30238	0.795101						1.02967	0.551033	0.888317	0.701927			0.977759	0.792276	0.474289
DG 32:2; 14:0_18:2	[M+NH4]+	582.507	12.148	547.462	337.277	285.242										8.07974	8.82543							36.8901	5.36389					2.687	0.932835							16.6682	2.75487
DG 32:2; 16:0_16:2	[M+NH4]+	582.508	12.128	547.476	313.27	309.246															4.93045	23.1074	24.4894												0.844315	12.6856	3.77376
DG 32:3; 14:0_18:3	[M+NH4]+	580.49	11.211	545.453	335.264	285.236															13.6639	12.2938	11.4881	27.195											1.9172	3.13787	3.6922	3.39825
DG 32:3; 16:0_16:3	[M+NH4]+	580.49	11.501	545.45	313.274	307.226						2.39328	4.49304	1.59738	5.52371	3.13077	3.79054	2.53109	4.2685	5.29594	5.42208	5.14935	6.03382	26.981		0.146171	0.875452	0.227143	0.502943	0.848812	0.579535	0.339697	0.815404	1.20603	1.10232	0.77857	1.53564	3.83346
DG 32:4; 16:1_16:3	[M+NH4]+	578.47	10.101	543.44	311.256	307.224										5.29683	3.89334							3.17158						1.6822	2.81506							1.19545
DG 34:0; 16:0_18:0	[M+NH4]+	614.57	16.277	579.526	341.309	313.275						5.25291	4.68267	13.4369	26.3998			16.1145	10.6275	15.0901	9.90402	13.7126	15.1113	24.8192	20.4495	1.4124	1.05881	2.09165	2.88199			1.97316	2.09103	1.33505	2.43525	3.04662	1.87635	4.32856	1.66284
DG 34:1; 18:0_16:1	[M+NH4]+	612.551	11.299															0.0544186	0.478965	3.18954												0.0523985	0.308498	1.72452
DG 34:1; 16:0_18:1	[M+NH4]+	612.557	15	577.514	339.29	313.272						108.588	70.938	110.793	93.2827	57.3766	27.1732	94.6241	62.9231	33.5479	263.043	740.645	886.949	1327.69	234.602	13.9755	9.60681	12.6937	32.7586	10.5952	50.4031	20.4398	11.4765	6.03113	81.2382	48.7061	292.437	201.993	111.349
DG 34:2; 16:0_18:2	[M+NH4]+	610.545	13.769	575.505	337.276	313.274						600.051	615.196	779.398	867.336	1208.09	1268.82	538.821	861.007	687.771	2405.94	3260.32	3012.21	2863.2	1832.94	51.9234	80.3512	122.703	11.5836	193.771	204.187	124.372	138.167	95.5496	507.443	446.851	429.629	882.133	410.056
DG 34:2; 16:1_18:1	[M+NH4]+	610.532	14.27	575.491	339.287	311.252															12.0246	10.0033	4.45996												3.38083	6.81299	2.65739
DG 34:3; 16:0_18:3	[M+NH4]+	608.528	12.741	573.489	335.26	313.275						479.593	629.536	364.542	793.506	1085.52	1117.56	377.558	550.439	577.172	379.691	360.624	498.767	1304.26	839.645	57.8453	139.138	60.668	43.6984	176.532	184.612	68.3753	63.9969	76.9249	152.6	92.7256	66.8111	88.3983	259.345
DG 34:3; 16:1_18:2	[M+NH4]+	608.522	12.152	573.446	337.269	311.25						1.9811	2.20669	0.475232	1.27295	2.53029	4.52674	1.81637	2.32766	2.21237	4.93595	44.4694	46.9447	69.4061	5.36478	0.250531	0.709775	0.208691	0.399627	0.983818	0.922574	0.256524	0.442374	0.452976	1.71479	5.67946	5.33843	27.6549	0.692768
DG 34:3; 18:0_16:3	[M+NH4]+	608.531	16.409															0.0630808	0.765198	2.21984												0.0308618	0.466628	0.84929
DG 34:3; 18:1_16:2	[M+NH4]+	608.516	11.424																					10.5189														5.87816
DG 34:4; 16:1_18:3	[M+NH4]+	606.508	11.839	571.473	335.256	311.266						12.5563	13.3203	8.71987	29.0763	8.82016	9.52208	16.8506	17.0983	10.6018	4.62499	50.302	65.0499	86.5121	9.35765	6.5035	4.41533	1.79391	5.01742	3.4159	3.37026	2.52849	2.55767	1.75287	0.491242	6.89083	14.932	36.582	1.99344
DG 34:4; 16:2_18:2	[M+NH4]+	606.507	11.221											4.65473	5.06762						21.2104	10.4447	12.4051					0.679884	2.33994						2.63954	1.52463	2.83301
DG 34:5; 16:2_18:3	[M+NH4]+	604.482	10.446	569.448	335.255	309.243												6.52242	8.02089	4.29087												1.65404	2.99462	0.751544
DG 34:5; 18:2_16:3	[M+NH4]+	604.487	10.077	569.457	337.277	307.226						3.82566	3.4191								4.82432	14.2792	21.9945	76.3095		0.611215	0.998402								1.15909	5.18365	7.93548	28.0081
DG 34:6; 16:3_18:3	[M+NH4]+	602.476	9.013	567.443	335.26	307.228						43.2685	34.053	46.7491	47.4055	49.0181	21.4724	98.8584	143.706	77.6163	149.168	268.43	238.338	724.598	3.20325	6.57184	11.3503	13.2816	13.4354	8.5901	63.0774	33.9215	81.9092	14.8992	35.1629	60.216	101.436	288.684	1.05603
DG 36:0; 16:0_20:0	[M+NH4]+	642.594	18.093	607.569	369.332	313.271																		15.05														2.9422
DG 36:0; 18:0_18:0	[M+NH4]+	642.603	18.171	607.579	341.304	341.304						26.7416	22.239	46.2664	100.464	16.8603	13.1424	47.9565	31.7069	21.426	27.7074	19.525	14.4023		35.4693	8.5395	4.60418	10.0545	20.0581	6.51711	8.43592	10.3767	8.20496	3.43317	7.87587	5.31787	2.46494		8.83675
DG 36:1; 18:0_18:1	[M+NH4]+	640.585	16.421	605.535	341.306	339.285						1.14792	0.809713	2.35248	0.742075	0.76787	0.442039	2.95438	1.73662	1.16768	10.3654	111.609	173.694	364.972	19.082	0.343332	0.159031	0.385946	0.322668	0.255023	0.862035	0.626336	0.619686	0.288378	5.97425	40.596	16.1785	13.2966	11.9527
DG 36:2; 18:1_18:1	[M+NH4]+	638.567	13.827															15.8809	14.4153	7.87194												6.58964	6.86849	3.52797
DG 36:2; 18:0_18:2	[M+NH4]+	638.573	15.357	603.52	341.306	337.272						83.1716	75.3559	54.6066	30.1396	154.893	145.999	104.857	116.515	73.4362	678.876	838.007	846.631	1023.68	201.754	13.3715	17.6072	6.94286	0.96364	31.8337	36.4239	15.3099	26.8643	14.2657	124.758	95.3605	120.399	102.739	63.3988
DG 36:2; 18:1_18:1	[M+NH4]+	638.57	15.139	603.537	339.287	339.287						25.8849	10.4605	82.9891	43.1159			159.575	131.142	52.0092	511.433	2785.33	2899.03	2724.49	350.352	7.94508	4.00038	14.6305	15.3602			16.4497	18.0922	14.9579	164.248	526.855	1564.1	237.936	130.302
DG 36:3; 18:0_18:3	[M+NH4]+	636.556	14.259	601.518	341.304	335.258						59.4102	66.3526	45.3742	39.3818	103.426	86.5113	49.8223	62.7665	58.7258	315.909	527.813	818.72	757.582	125.553	7.73279	14.1485	8.84286	1.36773	11.9008	31.7017	7.81623	7.44154	10.0855	82.0658	171.272	96.4584	221.981	38.8695
DG 36:3; 18:1_18:2	[M+NH4]+	636.558	13.888	601.521	339.289	337.274						132.183	82.0484	196.652	101.619	74.1768	68.1886	159.575	131.142	52.0092	259.707	1741.66	2102.81	6183.12	503.826	19.7617	11.1043	21.8313	6.49246	13.1329	42.7685	16.4497	18.0922	14.9579	51.5685	180.785	900.331	1142.79	158.445
DG 36:4; 18:1_18:3	[M+NH4]+	634.541	13.187											0.513269	0.701869													0.3671	0.248914
DG 36:4; 18:2_18:2	[M+NH4]+	634.549	12.746	599.495	337.276	337.276						31.8553	39.767	245.401	245.307	91.3953	125.003	47.1811	65.5799	27.5701	235.347	729.453	980.924	11163.1	132.702	7.86734	10.5461	36.302	5.79844	24.498	17.6181	7.86701	13.6891	6.88717	44.0236	141.219	284.858	1609.98	32.1831
DG 36:5; 18:2_18:3	[M+NH4]+	632.535	11.736	597.49	337.275	335.26						419.137	493.394	268.103	547.676	1252.38	1624.27	594.286	651.751	464.991	2921.04	6672.42	9025.85	8415.93	538.567	13.3866	88.4214	38.1433	32.1721	383.271	260.47	99.1316	120.055	115.405	597.997	1308.67	1519.48	1437.18	121.264
DG 36:6; 18:3_18:3	[M+NH4]+	630.512	10.708	595.46	335.254	335.254						101.126	138.75	77.4204	292.454	204.493	156.293	120.917	113.268	95.9741	419.025	888.922	1354.31	491.746	95.7826	19.4041	30.0074	12.6266	12.642	43.4819	83.6453	25.8552	33.3947	9.93416	77.4757	329.584	265.738	80.9379	17.2883
DG 38:0; 16:0_22:0	[M+NH4]+	670.626	19.703	635.587	397.378	313.279										1.44989	1.24459				11.2939	4.77679	4.44922	5.20982						0.496107	0.353965				1.42596	0.639657	0.529542	1.78304
DG 38:0; 18:0_20:0	[M+NH4]+	670.631	19.713									1.71116	1.7146	0.780849	3.48511	5.75817	5.96541	1.57156	1.85549	1.36842	9.76127	4.88929	4.34231	5.66345	7.37769	0.564337	0.829409	0.323353	1.52951	0.953009	0.879906	0.700917	0.755629	0.816823	3.83949	0.664053	0.68353	1.06901	2.54991
DG 38:1; 20:0_18:1	[M+NH4]+	668.611	18.272	369.334	339.29																4.65674	31.3362	17.9341												3.96576	17.0583	2.99166
DG 38:1; 16:0_22:1	[M+NH4]+	668.614	18.14	633.572	395.358	313.271																		63.497														6.39872
DG 38:1; 18:0_20:1	[M+NH4]+	668.615	18.187	633.581	367.321	341.307															2.30303	51.4865	72.2363												1.37249	21.2558	10.4202
DG 38:2; 18:1_20:1	[M+NH4]+	666.602	16.464	631.568	367.321	339.291								0.0876179	0.100581						1.19429	435.972	816.149	749.345				0.0543679	0.0766421						1.62421	127.965	302.704	227.315
DG 38:3; 20:0_18:3	[M+NH4]+	664.586	15.865	629.551	369.335	335.26										3.85815	2.25574				18.2912	32.3789	91.108	394.305	14.7022					0.226492	1.10722				6.11785	30.811	31.5105	85.6664	9.96216
DG 38:3; 20:1_18:2	[M+NH4]+	664.59	15.378	629.55	367.327	337.276						5.79816	4.44522	7.09051	4.62498	1.86033	2.24645	9.58848	3.87483	2.04794	57.0741	2751.18	4586.14	5081.06	12.2671	2.25005	1.72803	2.229	2.96372	0.576918	0.439574	1.76654	1.34549	0.659212	30.3411	1110.23	1470.75	1230.19	4.4844
DG 38:4; 18:2_20:2	[M+NH4]+	662.566	14.097	627.535	365.304	337.272						6.83	6.50497			7.60515	10.2981	9.07451	3.54465	2.1637	43.1479	216.098	292.796			1.41238	0.655421			2.68991	1.74438	1.23872	0.74639	0.472606	5.30511	55.4559	54.0975
DG 38:4; 20:1_18:3	[M+NH4]+	662.575	14.282	627.535	367.323	335.269						7.40782	6.52161	4.38774	4.07767	4.41497	5.56187	11.2807	4.15613	1.74089	14.0279	1061.28	1924.86	2523.92	14.3454	1.19633	0.967182	0.884578	2.14624	1.43766	1.50969	2.7768	0.834991	0.451312	6.34495	501.033	378.424	220.382	7.09538
DG 38:5; 22:2_16:3	[M+NH4]+	660.551	11.491	307.227	393.336																3.51765	4.54279	5.45258												0.287992	1.23629	1.34475
DG 38:5; 18:2_20:3	[M+NH4]+	660.551	13.04	643.521	363.271	337.272						2.78573	1.83692					6.00996	0.777736	0.270425	6.16261	14.6679	18.8523			0.350064	0.493621					1.67695	0.260206	0.0689128	0.843076	4.70552	3.82057
DG 38:5; 20:2_18:3	[M+NH4]+	660.558	12.804	625.522	365.306	335.26								2.09123	3.29242	2.71719	3.51654				32.7564	202.944	310.479	1149.89	3.84009			0.390978	0.315617	1.02885	0.795165				5.83335	75.1934	87.3408	179.949	0.776419
DG 38:6; 18:3_20:3	[M+NH4]+	658.54	11.786	641.514	363.288	335.23						1.15123	1.27689	1.02959	3.56014			3.19466	1.24018	0.799003	12.8312	81.9161	118.473	35.881		0.0974824	0.336038	0.164955	0.284474			0.693002	0.252165	0.145697	1.69305	42.9557	27.1701	9.06373
DG 40:0; 20:0_20:0	[M+NH4]+	698.659	20.659																		37.2814	11.796	10.1335	5.6656											5.06935	2.92885	1.86824	1.34683
DG 40:0; 16:0_24:0	[M+NH4]+	698.665	20.714	663.626	425.398	313.28								1.97454	7.08415	3.13273	2.1359											0.581196	3.46954	0.455643	0.714414
DG 40:1; 20:0_20:1	[M+NH4]+	696.648	19.766	661.606	369.336	367.319															3.4267	9.27142	13.7693	14.611											1.94521	2.85758	2.82294	2.54059
DG 40:2; 18:1_22:1	[M+NH4]+	694.632	18.212	659.596	395.363	339.287															0.298528	48.5559	90.6101												0.345028	25.7712	32.7392
DG 40:2; 20:1_20:1	[M+NH4]+	694.631	18.218	659.598	367.317									0.136123	0.613018						0.398112	46.5401	90.7427	85.2122				0.0781869	0.456028						0.432847	23.8514	22.0676	7.19323
DG 40:3; 22:0_18:3	[M+NH4]+	692.617	17.518	657.586	397.361	335.255								0.763446	2.7758									29.1594				0.218087	1.02221									3.38185
DG 40:3; 22:1_18:2	[M+NH4]+	692.619	16.943	657.592	395.352	337.279								0.00802515	0.0710328						0.508487	32.7329	60.1035	179.664				0.0174157	0.0825649						0.25578	14.2791	12.0552	20.01
DG 40:4; 18:2_22:2	[M+NH4]+	690.604	15.583	655.564	393.349	337.272								0.238574	0.777675													0.135275	0.717059
DG 40:4; 22:1_18:3	[M+NH4]+	690.6	15.782	655.559	395.348	335.259															3.01499	31.4098	62.8417	249.151											0.969454	16.283	17.6208	74.3681
DG 40:5; 18:2_22:3	[M+NH4]+	688.582	14.418	653.545	391.322	337.268																		36.8684														6.43584
DG 40:6; 18:3_22:3	[M+NH4]+	686.565	13.358	651.52	391.317	335.254																		9.31695														1.78488
DG 42:0; 20:0_22:0	[M+NH4]+	726.696	21.256	691.666	397.366	369.339								1.34402	4.54746						34.8025	2.16022	0.909162					0.320776	2.8298						8.08954	1.39213	0.666585
DG 42:1; 20:0_22:1	[M+NH4]+	724.689	22.856	395.359	369.366																2.17557	0.531732	0.526243												0.401288	0.109356	0.0725144
DG 42:1; 22:0_20:1	[M+NH4]+	724.693	23.172	367.334	397.371																0.85003	1.81564	1.86839												0.323064	0.301661	0.407233
DG 42:1; 24:0_18:1	[M+NH4]+	724.674	20.704	689.615	425.383	339.277															1.55333	1.23661	1.60073												0.413791	0.234562	0.291546
DG 42:2; 20:1_22:1	[M+NH4]+	722.656	19.697	687.627	395.345	367.319																		7.24488														2.24012
DG 42:2; 24:0_18:2	[M+NH4]+	722.669	20.149	687.633	425.407	337.28								5.00589	15.1685						26.3475	15.5272	8.74478	5.69414				0.65775	1.18152						7.04939	5.53723	0.440702	1.18248
DG 42:3; 24:0_18:3	[M+NH4]+	720.638	19.109	685.606	425.406	335.254								1.24381	2.95485						13.0891	9.95106	8.04504	6.99866				0.818727	2.2859						6.85661	2.53737	1.27648	0.616809
DG 42:3; 24:1_18:2	[M+NH4]+	720.648	18.599	685.617	423.383	337.269								1.77531	5.16437						4.71477	10.0835	9.37203	23.5033				0.542788	1.39393						1.65464	2.42567	3.1023	1.94916
DG 42:4; 24:1_18:3	[M+NH4]+	718.636	17.43											1.13744	2.77698									22.763				0.469619	0.35163									1.8621
DG 42:4; 24:1_18:3	[M+NH4]+	718.628	17.34	683.586	423.381	335.258															6.17939	5.23008	5.36129	22.763											0.909455	0.911191	1.31531	1.8621
DG 42:6; 20:0_22:6	[M+NH4]+	714.621	14.154	679.615	385.321	369.335																		8.95357														2.12038
DG 44:0; 22:0_22:0	[M+NH4]+	754.729	21.666	719.681	397.368																28.1604	1.09546	0.442394												7.71992	1.00609	0.137442
DG 44:2; 22:1_22:1	[M+NH4]+	750.706	21.912	395.352																	2.17598	0.00758403	0.00184781												0.943655	0.00772399	0.00379846
DG 44:2; 26:0_18:2	[M+NH4]+	750.7	20.96	715.662	453.415	337.266															1.85617	0.979107	0.687414												0.167243	0.353003	0.117954
DG 44:3; 22:0_22:3	[M+NH4]+	748.672	20.412	397.377	391.336																0.928567	0.395942	0.324151												0.185222	0.115891	0.0851557
DG 44:3; 26:1_18:2	[M+NH4]+	748.676	19.999	713.636	451.401	337.273															1.30938	1.25473	0.828748	0.959827											0.285178	0.371108	0.126079	0.246715
DG 44:4; 26:1_18:3	[M+NH4]+	746.662	19.022	451.412	335.246																0.258502	2.16583	2.90292	0.568957											0.135453	0.87356	1.00949	0.271165
DG 44:6; 20:0_24:6	[M+NH4]+	742.63	15.456	707.64	413.353	369.331																		15.8812														4.40354
DG 44:6; 22:3_22:3	[M+NH4]+	742.63	15.712	707.646	391.336																			12.8706														4.55909
Digalactosyldiacylglycerols																												1118.43	955.04
DGDG 32:0; 16:0_16:0	[M+NH4]+	910.645	11.789	569.507	551.507	313.273	313.273					41.2626	29.5068	32.1008	81.0288	16.1897	13.0438	33.6325	45.1498	56.6346	32.67	22.9295	12.2515			5.57142	6.36857	5.23302	12.7983	1.68878	3.03634	3.07957	3.35875	3.05607	3.17111	4.29761	3.96457
DGDG 32:1; 16:0_16:1	[M+NH4]+	908.635	10.51	567.5	549.499	313.273	311.278					0.970016	1.3566	1.06657	1.74833	12.7365	12.2215	1.39832	1.35403	1.94299	0.72584	0.967109	1.22665			0.376163	0.449721	0.368334	1.39502	2.77616	2.8527	0.435292	0.504545	0.31121	0.304878	0.220366	0.304856
DGDG 32:2; 14:0_18:2	[M+NH4]+	906.593	9.095	337.274	285.245																0.94711	0.34531	0.411233												0.584761	0.254912	0.302537
DGDG 32:2; 16:0_16:2	[M+NH4]+	906.61	9.081	547.47	313.268	309.236												0.974645	1.13072	1.12377												0.490756	0.341041	0.250721
DGDG 32:2; 16:1_16:1	[M+NH4]+	582.507	11.251									0.573703	0.610948	0.93563	1.3046						1.05078	0.130541	0.0582999		0.396721	0.283562	0.249617	0.888317	0.701927						0.267646	0.0767607	0.0443594		0.352151
DGDG 32:3; 14:0_18:3	[M+NH4]+	904.6	8.302	563.463	545.458	335.259	285.243							9.19465	11.6588			3.81966	4.54868	4.55105	2.58896	1.79406	2.51621					2.0521	3.15405			1.07004	1.56194	2.61345	1.12189	1.18304	1.29766
DGDG 32:3; 16:0_16:3	[M+NH4]+	904.602	8.611	563.454	545.456	313.273	307.226					1.47857	1.52915	1.98538	5.34736	0.752569	0.501057	1.99194	2.29606	2.56746	1.30916	1.55774	1.71709			0.204207	0.246593	0.337298	0.82911	0.108192	0.299123	0.467827	0.291408	0.261488	0.294885	0.165696	0.223713
DGDG 34:0; 16:0_18:0	[M+NH4]+	938.678	13.18	579.539	341.305	313.276						26.198	24.2244	33.0846	41.0603	5.4466	3.48337	25.7489	31.2013	28.2726	20.0965	15.7623	11.0041	2.57861	1.25797	3.3748	4.89808	3.96096	2.06349	0.407655	0.981295	2.40056	3.11452	3.33274	1.75889	2.99341	1.40416	0.401396	0.470626
DGDG 34:1; 16:0_18:1	[M+NH4]+	936.665	11.911	595.531	577.523	339.291	313.274					267.515	244.891	272.589	337.63	14.195	12.3129	242.519	298.268	215.291	41.2917	32.1706	24.5508	4.0713	3.80741	17.7768	27.3845	20.3134	37.2746	1.61167	2.22817	23.7638	23.5415	24.1444	5.35255	4.28087	5.19853	0.912174	0.581288
DGDG 34:2; 16:0_18:2	[M+NH4]+	934.648	10.812	593.521	575.506	337.275	313.276					362.686	319.562	431.979	606.617	103.747	64.953	418.306	358.639	301.386	176.291	134.275	103.922	8.61029	6.3759	24.9283	38.7165	49.5243	53.0968	12.1618	44.8058	71.624	49.3318	22.4258	28.5218	22.3045	13.0388	1.78314	2.10054
DGDG 34:3; 16:0_18:3	[M+NH4]+	932.634	9.294	591.506	573.491	335.261	313.276					980.916	1089.06	1331.23	2097	347.941	181.174	804.907	1221.12	1380.54	494.347	349.393	364.512	3.91759	13.6942	130.525	111.469	153.124	255.906	73.9726	127.231	131.995	216.773	89.3177	107.349	112.257	77.0974	1.16282	5.29951
DGDG 34:3; 16:1_18:2	[M+NH4]+	932.626	8.118									3.58145	3.10715	2.36529	3.55386			5.05003	4.21949	3.36429	1.48143	1.48771	1.47706	4.88145		1.08967	1.03711	1.77175	1.81993			0.75084	0.481673	0.628395	0.288099	0.672724	0.56019	1.63088
DGDG 34:4; 16:0_18:4	[M+NH4]+	930.61	9.313	589.483	571.472	333.242	313.276					1.73231	1.29316													0.462999	0.320135
DGDG 34:4; 16:1_18:3	[M+NH4]+	930.617	8.052	589.487	571.484	335.248	311.263					30.5827	25.7326	34.4382	33.6613	7.38439	5.4672	27.675	27.4501	23.9176	11.1962	12.5138	11.8126	3.57976	3.20574	2.47545	2.44304	4.96662	12.8196	0.959834	2.45077	10.2814	3.35884	2.18774	1.7053	1.37693	1.31907	1.5297	0.630942
DGDG 34:4; 16:2_18:2	[M+NH4]+	930.613	6.914									12.888	8.90471	10.1977	7.1324	6.80937	4.53935	7.03906	15.7521	13.4691	1.43308	1.87441	2.83198	5.96944		4.32496	3.42075	3.97622	1.39284	1.83609	3.19307	5.57849	2.23155	1.40378	0.66743	1.10262	1.18495	0.870938
DGDG 34:5; 16:2_18:3	[M+NH4]+	928.6	7.641	587.464	569.455	335.262	309.237					34.6596	24.9863	60.3577	40.2006	12.6886	8.7566	49.3349	35.8058	27.5282	17.6633	15.4939	11.9688			3.84558	3.97759	7.41845	1.43902	1.49209	4.53715	8.61909	6.98733	5.83869	3.0477	1.54447	1.35211
DGDG 34:5; 18:2_16:3	[M+NH4]+	928.614	6.882									20.4444	19.6082	83.169	94.5961			44.231	72.6274	59.7554	14.6148	18.4626	15.439	17.9916		5.65291	10.6109	24.5738	25.5095			17.6794	22.4586	19.7818	4.30594	8.17233	8.88114	3.18621
DGDG 34:6; 16:3_18:3	[M+NH4]+	926.584	6.185	585.455	567.443	335.261	307.231					739.727	696.951	721.046	854.982	80.2549	59.2103	391.129	663.964	559.822	131.442	140.093	174.932	252.114	1.55722	104.56	52.8407	90.455	307.64	8.55968	13.2574	76.6182	93.1064	62.7962	36.7828	61.6472	45.9904	159.344	0.259623
DGDG 34:7; 18:3_16:4	[M+NH4]+	924.556	6.901	583.61	ND	335.257	ND					0.947742	0.844473					0.361959	0.714983	0.662526						0.22755	0.234886					0.195005	0.327912	0.320161
DGDG 36:0; 16:0_20:0	[M+NH4]+	966.71	14.637	ND	607.56	369.351	313.268					0.418385	0.417988					0.504859	0.686744	0.589461	0.393873	0.280427	0.291174			0.197701	0.0751343					0.131181	0.207315	0.191697	0.132243	0.11642	0.131216
DGDG 36:0; 18:0_18:0	[M+NH4]+	966.695	13.344													0.438182	0.425483				0.994606	2.49236	3.77676	4.89833						0.12181	0.171675				0.126197	0.744294	0.882036	2.56032
DGDG 36:1; 18:0_18:1	[M+NH4]+	964.694	13.3	623.556	605.557	341.308	339.286					4.21975	2.29685	3.34788	3.01397	0.636029	0.443368	3.19054	3.74024	1.58904	4.4658	8.57074	3.85183	1.81978	1.27498	0.27747	0.467649	0.538242	0.330796	0.0905436	0.155465	0.490519	0.503113	0.268403	1.11413	1.57905	2.2553	0.520575	0.805345
DGDG 36:2; 16:0_20:2	[M+NH4]+	962.675	12.123	621.232	603.532	365.299	313.271					10.8319	3.69156													5.73936	1.43803
DGDG 36:2; 18:0_18:2	[M+NH4]+	962.673	11.899	621.537	603.536	341.305	337.274					9.35562	5.14917	8.03051	14.2178	4.97994	4.2876	7.07256	21.8697	16.5375	27.3329	26.5954	29.3382	3.32791	1.04711	3.91965	3.29106	3.22079	1.23362	1.16943	1.49413	1.87371	5.59909	5.39044	4.74008	11.4159	4.48284	1.66977	0.29976
DGDG 36:2; 18:1_18:1	[M+NH4]+	962.673	12.071	621.248	603.542	339.287						6.22444	5.59967	5.97696	11.0865						4.71563	6.02684	6.03813	4.72644	4.63862	2.12026	1.49854	3.72329	6.39185						2.38881	0.724775	0.878689	3.33485	2.13285
DGDG 36:3; 18:0_18:3	[M+NH4]+	960.664	11.309	619.537	601.524	341.305	335.264					40.5477	40.8469	59.7554	72.8658	14.231	7.91088	25.0961	25.1125	26.3516	22.2995	19.5472	16.4273		1.35536	4.21373	7.1461	8.19687	5.79441	1.64586	7.26155	3.19032	3.69549	2.68629	2.76202	3.02533	2.16511		0.463543
DGDG 36:3; 18:1_18:2	[M+NH4]+	960.658	10.456	619.529	601.506	339.284	337.274					4.03305	2.47209			1.44421	2.49651				1.27924	5.39542	7.97673	3.717		1.9657	0.987916			0.734632	1.03065				0.340962	2.50622	2.02502	2.52306
DGDG 36:4; 18:1_18:3	[M+NH4]+	958.652	9.409	617.513	599.506	339.287	335.262					50.7433	37.2166	70.8021	131.271	20.6646	20.4215	51.4003	51.1826	38.1197	28.665	57.8755	49.5772	20.8806	12.2243	4.58173	4.96551	14.6361	23.8904	4.31699	4.55397	7.49863	4.33938	4.17889	10.1191	22.0512	6.34082	3.54682	4.87443
DGDG 36:4; 18:2_18:2	[M+NH4]+	958.637	8.214									7.87762	6.4805	12.8705	16.6968	6.33081	6.04407	10.7751	14.4299	10.653	37.4391	83.9793	61.8881	17.3311	13.2237	1.70114	1.48927	1.81622	6.29026	2.08009	1.94348	4.2797	1.56331	1.29581	5.96784	12.853	7.02904	6.32164	6.5566
DGDG 36:5; 18:1_18:4	[M+NH4]+	956.633	8.23	339.289	333.262											66.5915	45.3828	173.22	234.012	208.537					19.9581					17.7878	32.6095	134.329	116.311	147.549					4.70077
DGDG 36:5; 18:2_18:3	[M+NH4]+	956.628	8.854	615.493	597.491	337.274	335.259					103.748	84.5529	150.471	204.323	55.2652	47.2552	168.604	150.996	112.412	105.5	186.311	229.175	28.8637	34.7636	9.00109	17.9765	18.8485	28.3252	18.2151	21.9632	39.4907	28.6987	18.7489	26.4675	45.2148	21.2603	11.1674	12.219
DGDG 36:6; 18:2_18:4	[M+NH4]+	954.605	7.291	613.487	595.477	337.274	333.243					0.832621	1.24458	1348	1831.43			1920.02	1580.13	1369.43	1033.91	1507.89	1211.88	567.126		0.267906	0.732751	649.4	179.989			207.498	164.145	81.4463	493.133	639.362	786.656	412.12
DGDG 36:6; 18:3_18:3	[M+NH4]+	954.616	7.349	613.483	595.472	335.258						1957.05	1873.78	2953.65	4935	327.24	331.455	1966.17	1550.85	2008.53	1948.78	1839.68	2395.81	416.57	144.55	211.354	212.67	602.203	392.529	101.909	97.4489	1145.08	880.986	590.979	467.571	890.815	423.584	64.8367	58.933
DGDG 36:7; 18:3_18:4	[M+NH4]+	952.589	7.361	611.473	593.452	335.258	333.241					1.55605	1.90343	1.16761	1.94266	0.257153	0.220958	1.87808	2.10461	2.07654						0.569602	0.601438	1.33258	0.671314	0.0734588	0.193985	0.740379	1.18931	1.20605
DGDG 36:8; 18:4_18:4	[M+NH4]+	950.577	6.37	609.451	333.243	333.243	333.243					0.616517	0.644199			0.491333	0.413738	0.427482	0.774146	0.823407	0.588852	0.61607	0.375959			0.111614	0.100545			0.209175	0.268554	0.122435	0.160737	0.250128	0.318266	0.67107	0.473805
DGDG 38:2; 18:1_20:1	[M+NH4]+	990.703	13.008	631.544	367.31	339.288																		14.6101														4.0956
DGDG 38:2; 20:0_18:2	[M+NH4]+	990.718	13.329									1.33154	0.944572								3.28091	4.86795	4.96473			0.49011	0.486898								0.639349	1.48814	0.918319
DGDG 38:3; 20:0_18:3	[M+NH4]+	988.694	12.705	647.57	629.546	369.337	335.262					1.86542	1.79464	2.29806	3.24632			4.55342	3.47228	2.57056	1.97856	1.6776	2.16187			0.342186	0.4051	0.566643	0.826202			0.581683	0.315338	0.281755	0.445496	0.270461	0.325691
DGDG 38:4; 18:2_20:2	[M+NH4]+	986.674	11.18	645.53	627.243	365.312	337.259					0.58425	0.31283					4.10024	0.90757	0.698125	1.51868	4.52838	4.56561	3.51445		0.142466	0.123386					1.82652	0.38211	0.385768	0.833663	1.42408	1.77351	1.41678
DGDG 38:4; 20:1_18:3	[M+NH4]+	986.676	11.363	645.547	627.533	367.312	335.265					1.07969	0.753595	1.34791	6.3681			5.98164	1.19821	0.942441	0.422131	1.89483	3.19406	2.18548		0.208849	0.172049	0.333676	1.5457			2.46049	0.268358	0.208323	0.285723	0.689807	1.21683	0.741293
DGDG 38:5; 18:1_20:4	[M+NH4]+	984.674	9.651	643.534	625.517	367.312	333.241							1.90568	1.90026													0.418997	1.1117
DGDG 38:5; 20:1_18:4	[M+NH4]+	984.673	9.686	643.534	625.517	367.312	333.241					1.28673	0.809671													0.189715	0.137956
DGDG 38:5; 20:2_18:3	[M+NH4]+	984.659	10.236	643.53	625.52	365.302	335.263					5.14394	3.40941	4.88456	4.31537	1.27405	1.33279	24.9902	7.37073	3.73448	4.46109	16.786	24.5177	5.47824		0.687315	0.693566	0.587087	0.918531	0.302698	0.375663	2.89962	1.10848	0.771455	0.889146	3.61792	4.13045	2.79379
DGDG 38:6; 18:3_20:3	[M+NH4]+	982.648	9.18	641.519	623.51	363.287	335.262					23.9617	15.0374	69.5885	440.769	9.49035	7.85228	182.387	25.2166	13.9882	11.9435	31.42	50.5556	14.8399		3.53873	2.28656	6.91847	57.9472	2.42246	2.8357	25.65	4.39784	1.92885	2.60686	10.3202	4.94496	2.81189
DGDG 40:2; 20:1_20:1	[M+NH4]+	1018.76	14.893	659.494	367.315																1.47804	2.18074	2.28129												0.81208	0.852184	0.503931
DGDG 40:2; 22:0_18:2	[M+NH4]+	1018.75	14.919	677.588	659.584	397.36	337.269							5.01041	11.1127						1.6324	0.762195	0.859078					1.15512	2.43328						0.36636	0.176688	0.157488
DGDG 40:3; 22:0_18:3	[M+NH4]+	1016.73	14.107	675.586	657.562	397.372	335.255							0.168895	1.50669						0.515739	0.776266	1.0008					0.0511108	0.184091						0.202318	0.227058	0.256757
DGDG 40:5; 22:2_18:3	[M+NH4]+	1012.71	11.582	671.545	393.334	335.254															0.177555	0.88471	1.44226												0.151019	0.536388	0.607536
DGDG 42:2; 24:0_18:2	[M+NH4]+	1046.77	16.407	687.628	425.392	337.277								0.0787289	1.38048													0.0499264	0.152244
DGDG 42:3; 24:0_18:3	[M+NH4]+	1044.76	15.602	703.638	685.614	425.397	335.256					0.406846	0.455467	0.245421	2.96679	0.207014	0.268155				0.380469	0.96325	1.96609			0.0672476	0.106022	0.0701785	0.0907257	0.109546	0.0695188				0.155388	0.409537	0.604097
DGDG 42:3; 24:1_18:2	[M+NH4]+	1044.76	15.038	703.638	685.587	423.381	337.272					0.622388	0.138908	0.0734877	5.72463	0.407466	0.32374				1.30907	1.13295	0.692478			0.23358	0.0728318	0.065818	1.61189	0.144794	0.137518				0.326286	0.280332	0.293753
Lysophosphatidylcholines																												13.9013	30.3508
LPC 16:0	[M+H]+	496.342	2.582	184								13.5537	18.8448	21.9388	63.2397	14.9064	11.5775	8.89768	11.4559	9.35438	69.6106	73.9062	55.2715	159.104	19.9437	4.96425	3.87979	4.84983	10.6807	3.56071	3.41535	1.87501	2.4894	1.70571	26.6799	18.6543	5.29989	47.8627	7.91848
LPC 16:1	[M+H]+	494.321	1.741	184																					1.98705														1.25446
LPC 18:0	[M+H]+	524.372	3.977	184								1.49416	1.41081	2.39515	3.89586			1.41647	1.11805	1.06817	4.12928	5.89305	7.18811	19.2562	2.83947	0.593701	0.35517	0.929067	0.831688			0.519697	0.303745	0.114282	1.38525	0.941716	1.61159	7.34906	1.11844
LPC 18:1	[M+H]+	522.353	2.79	184								1.98017	1.60855	3.9039	4.94455	0.869008	0.728052				2.70713	4.64062	5.16529	74.7198	5.12098	0.768804	0.326205	0.820245	1.08445	0.180662	0.373256				1.23522	0.829385	1.38841	27.404	2.47975
LPC 18:2	[M+H]+	520.337	1.939	184								25.5958	22.0056			23.1719	20.3914	29.6808	27.158	14.5581	64.5618	75.0008	55.2272	240.917	69.3153	9.07929	5.90436			4.20124	7.11321	2.80713	4.76249	3.95985	13.9617	15.4022	8.80671	98.6038	25.3521
LPC 18:3	[M+H]+	518.326	1.549	184								17.4855	19.343	33.3182	94.5034	10.2066	7.9563	13.2225	13.7926	10.2448	55.0507	38.4303	46.7356	85.9262		7.55742	5.9832	9.21215	17.9449	1.66468	2.51462	3.39312	2.31592	2.05774	18.672	6.06364	9.82346	33.6773
LPC 20:1	[M+H]+	550.383	4.132	184																				24.1918														5.92295
LPC 20:2	[M+H]+	548.372	2.308	184																				7.03124														5.50475
Lysophosphatidylethanolamines																												2.06259	2.61613
LPE 16:0	[M+H]+	454.291	2.734	313.291								4.2163	4.47158	5.64044	13.2666			2.44473	2.82196	2.16923	12.8795	9.80757	6.64792	18.4203		1.37397	1.00557	1.02705	1.43084			0.703509	1.02129	0.536185	6.53484	2.22903	1.34655	3.36463
LPE 18:1	[M+H]+	480.308	2.921	339.308																				6.64057														1.11311
LPE 18:2	[M+H]+	478.295	2.045	337.295								4.88029	4.38132	6.32894	15.3055	4.35963	4.18763	3.84461	4.59193	3.12113	11.6232	12.3248	9.13751	10.8391		1.536	1.60149	1.30546	3.24811	0.69486	0.894287	1.05945	1.10163	0.720507	2.07394	2.7865	2.07229	3.20821
LPE 18:3	[M+H]+	476.276	1.667	335.276																	7.38472	5.16858	5.87559												2.84108	0.607279	1.92282
LPE 20:1	[M+H]+	508.336	4.359	367.336																				1.84379														0.425585
LPE 24:0	[M+H]+	566.413	8.36	425.413																				5.58658														1.77137
Monogalactosyldiacylglycerols
MGDG 32:1; 14:0_18:1	[M+NH4]+	746.591	11.557	549.474	339.29	285.238						6.51772	6.52708													1.46675	1.17104
MGDG 32:2; 16:0_16:2	[M+NH4]+	744.549	10.753	547.472	313.26	309.238						10.2924	4.50333					12.4637	5.91145	4.25145						4.04559	1.17747					1.66103	1.38159	0.552129
MGDG 32:3; 14:0_18:3	[M+NH4]+	742.54	9.431	545.457	335.254	285.244												10.2662	12.702	16.3299												2.07906	2.89744	3.81437
MGDG 32:3; 16:0_16:3	[M+NH4]+	742.538	9.732	545.452	313.275	307.222						27.192	24.7418					34.4413	23.832	28.911						3.88793	3.92976					5.80527	10.9129	13.2434
MGDG 32:5; 16:2_16:3	[M+NH4]+	738.511	7.466	541.41	309.245	307.228						4.75523	3.84523					11.4891	7.97013	9.07104						0.60532	0.534676					2.98152	0.954163	1.22626
MGDG 32:6; 16:3_16:3	[M+NH4]+	736.495	6.254	539.413	307.229							25.4404	72.855					28.5998	37.6731	45.1066	5.8739	6.81146	7.27083			5.26087	13.8027					5.17652	5.73606	5.68068	1.47487	1.94106	1.74064
MGDG 34:0; 16:0_18:0	[M+NH4]+	776.623	14.376	579.528	341.307	313.273						2.04151	2.31858			0.703124	0.579074	2.30361	3.71798	4.26444	1.78047	1.78803	1.36429			0.605365	0.517676			0.143912	0.244749	0.231983	0.699255	0.746184	0.243231	0.406915	0.332925
MGDG 34:1; 16:0_18:1	[M+NH4]+	774.611	12.734	577.517	339.292	313.275						130.903	145.902	86.1643	179.471	11.9042	11.0339	107.847	105.727	86.7299	62.2801	44.4858	30.2447		5.48358	27.5516	20.8076	18.0124	39.4333	2.8364	7.72329	14.0205	16.3172	14.9245	7.30514	6.88118	11.6732		1.75151
MGDG 34:1; 18:0_16:1	[M+NH4]+	774.603	13.213	577.516	341.32	311.258												2.21048	4.26429	3.00722												0.731724	0.625474	0.842509
MGDG 34:2; 16:0_18:2	[M+NH4]+	772.595	11.907	575.511	337.277	313.277								498.948	572.718	113.824	110.386				288.984	265.315	183.702					52.9779	108.571	12.6038	28.0804				35.3449	42.2061	49.9462
MGDG 34:2; 16:1_18:1	[M+NH4]+	772.591	11.579	575.501	339.286	311.259						484.411	391.191	396.665	430.687			534.782	704.745	639.697						93.0314	38.4854	26.1223	70.8458			52.3076	58.3952	79.5919
MGDG 34:3; 16:0_18:3	[M+NH4]+	770.579	10.523	573.485	335.257	313.275						200.368	368.861	328.571	608.708	187.072	109.071	483.598	589.68	638.836	243.924	221.216	278.229		5.95765	54.5322	90.6819	180.178	65.9953	20.5854	63.2584	124.152	71.3984	24.9218	36.9758	41.3902	46.5714		0.366061
MGDG 34:3; 16:1_18:2	[M+NH4]+	770.578	10.389	573.487	337.273	311.261						265.238	95.6719	289.051	85.3796			460.541	319.931	287.889						102.27	24.9708	95.3442	9.65941			86.1658	39.6648	20.1176
MGDG 34:4; 16:1_18:3	[M+NH4]+	768.562	9.202	571.474	335.257	311.257						716.495	497.135	935.149	505.887	57.2579	31.1166	675.828	738.52	601.098					15.9048	135.736	58.0067	82.2559	34.2665	6.99086	23.7803	69.8858	65.3647	62.9068					3.01924
MGDG 34:4; 16:2_18:2	[M+NH4]+	768.563	9.696	571.473	337.276	309.242						863.533	500.824	999.006	477.639			818.425	892.364	696.075	115.053	151.11	122.618			85.182	48.4341	85.0606	34.3197			100.067	71.9979	70.9703	19.0921	15.8881	13.9393
MGDG 34:5; 16:2_18:3	[M+NH4]+	766.548	8.123	569.457	335.262	309.244						1531.41	1048.09	1938.3	828.657	187.323	105.779	1833.56	1851.76	1385.05	331.819	372.496	347.986	65.2246	9.48414	268.078	102.451	216.437	37.3929	21.3097	62.5563	239.921	136.316	125.466	67.5289	60.9774	30.4391	11.8053	1.47908
MGDG 34:6; 16:3_18:3	[M+NH4]+	764.549	7.741	567.449	335.263	307.233						7314.99	7246.35	10264.8	12285.2	716.797	514.037	9016.7	8343.61	7570.79	2514.09	2562.63	1509.53	989.425	236.808	1442.8	1326.21	2323.81	4371.56	154.501	222.384	2869.78	994.039	819.665	1342.1	1745.31	1404.31	500.678	67.5984
MGDG 36:1; 18:0_18:1	[M+NH4]+	802.646	14.481	605.548	341.301	339.287						3.58587	1.72517	1.54231	0.989833			1.97078	2.53371	1.86616	2.33009	5.34418	4.54144			0.575042	0.324583	0.304119	0.480703			0.165823	0.284603	0.516876	2.02777	1.78975	1.34536
MGDG 36:2; 18:0_18:2	[M+NH4]+	800.624	13.34	603.546	341.307	337.27						7.2375	7.72725	3.9949	5.60053	3.27141	3.23605	6.71798	14.1013	13.2276	26.2342	14.959	12.4107			1.12165	2.02832	0.438498	0.795805	0.335303	0.60985	0.864045	1.35978	2.58766	7.04633	2.13003	1.70779
MGDG 36:2; 18:1_18:1	[M+NH4]+	800.632	12.775	603.538	339.291							7.88639	2.24289	4.49409	14.5167	1.28501	0.783211	4.05014	1.95199	1.40739	17.5971	10.6729	11.4997		64.087	1.02179	0.900043	1.44071	3.63929	0.135589	0.887539	0.898844	0.213129	0.168586	7.58098	5.85675	6.92377		38.4652
MGDG 36:3; 18:0_18:3	[M+NH4]+	798.608	12.366	601.517	341.289	335.253						13.4921	17.2291	10.6909	6.07872	5.64625	4.23264	14.6602	28.3553	22.9433	8.88059	8.62154	9.81572			3.36587	4.35848	1.17166	0.501279	0.945709	1.24674	2.10171	3.68907	5.31842	2.99438	2.1608	1.94894
MGDG 36:3; 18:1_18:2	[M+NH4]+	798.61	12.069	601.515	339.287	337.269						73.5097	10.2886	68.7965	104.505	27.2958	30.373				70.3409	111.021	107.048			17.1376	0.903975	5.87037	13.173	4.66608	4.59681				10.2238	11.0224	12.1055
MGDG 36:4; 18:1_18:3	[M+NH4]+	796.593	10.687	599.511	339.292	335.257						147.956	111.647	153.339	250.243	75.4948	83.8338	190.838	199.392	137.986					70.6387	18.9809	11.918	12.8672	14.2692	25.3846	23.703	21.3366	22.2419	25.8055					34.8907
MGDG 36:4; 18:2_18:2	[M+NH4]+	796.589	10.948	599.497	337.269																134.861	276.412	200.417	25.6105											26.959	43.4684	25.1175	3.84794
MGDG 36:5; 18:2_18:3	[M+NH4]+	794.578	9.967	597.486	337.276	335.256						344.618	326.102	226.274	292.307	235.549	253.55	337.288	569.983	552.187	249.21	494.582	482.868		80.0453	103.451	51.5441	17.0813	31.7285	56.6035	48.0613	48.7816	39.9091	48.928	42.4498	95.0591	56.4755		25.7765
MGDG 36:6; 18:3_18:3	[M+NH4]+	792.575	8.949	595.473	335.271							3252.19	2801.01	4697.06	10003.8	414.537	240.612	3758.88	4465.09	4372.63	2057.99	2049.52	1755.98	94.1815	589.408	1083.96	283.292	1187.26	971.624	90.7159	357.438	485.595	469.08	1383.2	735.37	421.147	328.099	17.3421	104.181
MGDG 36:6; 18:2_18:4	[M+NH4]+	792.574	8.485	595.472	337.272	333.229												3178.82	4444.82	4589.14												1070.45	621.915	656.811
MGDG 36:7; 18:3_18:4	[M+NH4]+	790.549	6.882	593.457	335.257	333.228						2.04733	1.78729													1.28507	0.722021
MGDG 38:3	[M+NH4]+	826.642	13.388	629.55	367.324							1.82958	0.626035													0.351217	0.391079
MGDG 38:3; 20:1_18:2	[M+NH4]+	826.637	13.36	629.553	367.325	337.271								0.644985	1.13178						4.76743	24.2989	32.1403	5.25055				0.261415	0.50226						1.99963	5.9363	4.71315	1.05958
MGDG 38:3; 18:1_20:2	[M+NH4]+	826.635	13.369	629.54	365.302	339.293												1.97103	1.22734	0.497183	0.136025	0.446072	0.455184									0.449361	0.606708	0.371696	0.111618	0.276182	0.303757
MGDG 38:4; 20:1_18:3	[M+NH4]+	824.62	12.152	627.524	367.334	335.258						8.76514	8.02252	6.80911	14.9895						0.602295	5.95104	10.1318			1.36016	0.91448	0.746099	1.65538						0.25268	2.48942	1.56368
MGDG 38:5; 20:2_18:3	[M+NH4]+	822.609	11.313	625.51	365.303	335.257						7.01807	3.81127	6.41921	7.893	1.41395	1.19371	16.0577	8.14984	5.05585	3.57178	10.5616	9.4236			0.801143	0.731463	1.19329	1.47315	0.293155	0.414351	1.98498	1.30597	0.862869	0.790892	1.48459	0.970964
MGDG 38:5; 18:2_20:3	[M+NH4]+	822.607	10.943	625.515	363.291	337.278												6.99023	2.27597	1.47704												0.819249	0.413726	0.290483
MGDG 38:6; 18:3_20:3	[M+NH4]+	820.594	10.293	623.506	363.283	335.254						17.4924	12.5853	16.9628	28.0298	6.42276	4.78023	69.5924	25.5187	16.9742	7.23659	20.1561	17.4873			3.5348	2.04738	1.92669	3.52696	0.992276	1.95928	9.79663	3.37746	2.18973	0.832662	3.99816	3.13298
MGDG 38:8	[M+NH4]+	816.571	6.986	619.489	307.227							2.27039	1.82564													0.860629	0.378523
Phosphatidylcholines																												3137.06	2037.1
PC 30:0	[M+H]+	706.534	10.326	184																	1.28874	2.0328	1.3739	10.3728	7.32669										0.244931	0.459805	0.177692	1.40258	2.10833
PC 30:1	[M+H]+	704.523	8.945	184																				29.1406														2.75227
PC 30:2	[M+H]+	702.504	7.84	184												0.89885	0.911862							8.73082						0.388529	0.2454							4.20355
PC 32:0	[M+H]+	734.595	10.549	184								13.4205	13.359	3.29518	2.00948	50.1918	55.3291	29.4619	19.1644	19.3505	39.2229	41.5596	27.9344	272.028	95.3537	4.17506	2.49169	8.95166	1.76327	11.042	8.3006	5.04564	4.34231	3.46095	6.8629	7.18247	4.3449	30.3827	18.6874
PC 32:1	[M+H]+	732.552	10.287	184								31.5155	50.5485	20.4062	15.1115	60.9557	70.4185	53.6144	56.7961	60.0697	50.5775	175.174	258.678	954.856	388.799	12.4989	10.9612	3.6207	1.82105	19.8468	21.7799	21.8595	9.82404	15.3104	16.3962	76.8134	45.1991	249.002	46.804
PC 32:2	[M+H]+	730.533	9.335	184								33.811	23.1303	31.9837	35.5458	22.3264	35.4844	88.4825	35.4234	25.1999	85.13	151.947	178.719	561.148	141.188	4.68709	3.78828	7.65797	6.02738	11.6756	10.2283	31.2154	9.30926	4.69382	51.2679	81.4929	46.9117	68.9326	26.0242
PC 32:3	[M+H]+	728.521	8.587	184								18.0398	25.0322	23.6795	56.6211	15.9027	9.50559	34.5572	7.05214	5.17946	56.579	55.7959	74.4203	93.3651	54.1192	2.10871	4.21867	2.46807	5.02327	6.12229	7.92252	7.42151	1.91297	0.604213	16.2084	20.0323	13.0813	27.9831	12.9491
PC 34:0	[M+H]+	762.601	13.211	184								1.99533	1.60306	1.76778	2.28367	3.53563	2.7736	4.00243	2.29245	2.53854	5.71415	8.40425	9.17325	73.5678	15.914	0.369451	0.206679	0.488148	0.215351	0.470021	0.415677	0.810818	0.225958	0.513775	0.913678	1.80069	1.15027	16.7436	4.88928
PC 34:1	[M+H]+	760.596	11.633	184								2309.79	1944.8	1558.36	1113.01	794.802	508.522	1490.36	1587.49	878.477	1677.65	1402.9	1361.6	1949.87	4170.19	947.182	161.508	138.271	135.217	151.69	490.182	160.187	243.389	119.781	234.088	320.144	200.56	355.847	631.082
PC 34:2	[M+H]+	758.584	10.849	184								2466.87	2698.63	6153.74	6112.83	675.944	687.856	5822.5	4132.18	2938.71	7104.92	5369.33	4200.62	4374.07	5935.77	1259.97	431.761	713.46	535.473	285.111	254.828	947.311	515.921	207.708	965.47	1228.28	739.886	2152.94	504.618
PC 34:3	[M+H]+	756.553	9.835	184								1503.15	2390.3	1666.01	1545.83	3096.36	2306.49	4627.9	3221.67	3968.21	3382.8	3265.75	1893.56	964.232	3612.34	502.156	712.677	243.507	560.4	854.533	1271.61	747.25	986.659	950.329	1362.99	1401.73	596.756	381.014	848.589
PC 34:4	[M+H]+	754.538	8.601	184								153.663	152.202	243.973	224.112	64.1695	63.3176	297.748	157.132	117.132	26.8983	157.585	244.449	1088.01	345.847	61.2733	20.115	27.0356	125.313	22.2275	12.302	43.826	15.5557	8.27296	7.98309	42.3649	47.9594	349.785	21.5083
PC 34:5	[M+H]+	752.52	7.062	184								37.3968	35.2117	37.8079	36.9242	6.44153	7.78549	53.5476	44.6893	31.983	35.0449	39.2685	60.9008	667.493	63.7455	15.1588	6.10657	4.4079	1.88091	5.42038	2.2064	10.2129	5.34272	2.37325	19.4369	14.1324	28.0441	513.726	16.5761
PC 34:6	[M+H]+	750.506	6.799	184								74.4624	115.261	93.8298	123.738	2.8065	1.64539	83.3501	115.084	122.912	22.3912	28.4135	47.9352	1501.8		33.9077	16.0617	8.7264	10.4243	0.90142	2.35557	19.7558	33.7656	27.996	9.00314	12.954	10.799	997.994
PC 36:0	[M+H]+	790.626	14.427	184								4.82318	3.84289								2.59932	1.89265	2.54519	13.2689	2.34328	2.43047	0.63458								1.17103	0.620507	0.400175	6.68907	1.13963
PC 36:1	[M+H]+	788.622	13.344	184								302.574	201.33	401.092	152.737	63.3137	27.5215	211.712	189.51	97.1014	272.669	388.884	608.431	1051.03	782.725	129.492	37.1931	27.4685	15.2375	7.03639	55.0845	25.9049	24.452	14.3396	36.8627	136.507	129.425	749.329	326.48
PC 36:2	[M+H]+	786.611	12.06	184								1289.32	1175.34	2186.01	679.669	1071.4	765.828	810.684	977.842	679.271	1226.77	2780.66	3600.83	6110.71	5848.05	1136.8	626.022	397.083	437.712	298.463	338.081	129.9	155.984	88.5355	820.244	1149.54	625.605	1134.43	1294.78
PC 36:3	[M+H]+	784.585	10.737	184								707.239	579.776	1217.32	381.377	309.743	178.537	715.656	630.994	644.387	519.009	516.071	658.584	297.266	586.371	355.15	85.4971	156.328	72.7796	55.2063	89.4573	120.055	78.0469	45.4672	97.5581	148.257	99.7996	52.8804	101.335
PC 36:4	[M+H]+	782.58	9.608	184								3377.65	3434.02	3624.77	943.858	846.493	452.075	6758.79	4722.41	3851.07	3042.1	2440.21	2238.81	4832.5	6658.6	1209.4	474.286	1525.46	169.518	362.442	387.073	1252.42	955.185	445.699	1228.79	1321.44	1081.07	1497.53	598.848
PC 36:5	[M+H]+	780.556	8.278	184								1991.42	1692.19	3060.19	3453.8	3505.42	2513.2	3804.44	2509.56	1749.12	2744.62	2523.66	2238.18	6709.88	5374.58	929.205	493.128	436.717	220.829	973.554	975.737	1009.52	314.904	192.894	912.607	862.583	908.545	1393.26	793.214
PC 36:6	[M+H]+	778.541	7.367	184								1346.03	1429.86	2974.22	5039.94	1.52691	1.52272	3021.94	2059.45	1876.15	2257.92	2400.09	3724.49	1912.73	892.698	529.401	231.377	497.759	536.613	0.73227	0.804164	573.208	331.449	161.603	783.979	1386.97	1028.78	1605.23	261.22
PC 38:0	[M+H]+	818.663	14.663	184																				12.8596														3.78064
PC 38:1	[M+H]+	816.644	14.816	184								4.51675	3.12302											122.077	14.8943	2.0635	0.982063											40.8318	8.33001
PC 38:2	[M+H]+	814.637	13.393	184								36.6916	22.347	36.1247	21.7002	9.47429	9.94314	22.9842	19.4566	17.5069	46.1431	649.338	1043.88	208.875	65.5499	14.2494	2.69494	5.57946	3.228	2.61168	2.19611	3.00104	2.44515	1.30039	18.1146	242.124	257.796	45.4083	32.7475
PC 38:3	[M+H]+	812.621	12.033	184								163.428	89.0187	155.928	69.7479	35.0889	58.8428	9.25529	6.91668	7.21918	257.059	1871.1	2645.1	82.2519	56.6516	72.4214	14.3077	18.56	4.35288	22.2227	9.07118	1.49202	0.644975	1.1135	39.7801	647.143	543.066	11.142	15.6281
PC 38:4	[M+H]+	810.604	11.21	184								231.729	133.487	355.716	188.316	54.0886	64.2375	658.172	184.836	84.0022	643.293	978.225	752.952	267.222	60.5181	107.216	15.7212	47.6103	5.86938	30.4587	15.9966	89.3982	29.6388	12.5139	90.9195	444.169	594.027	199.472	9.72078
PC 38:5	[M+H]+	808.588	10.222	184								92.443	77.5878	103.498	71.9873	34.6354	38.0433	410.643	128.417	73.382	641.606	700.87	868.963	216.406	36.4136	42.9107	14.1501	11.5725	10.4592	14.1488	6.9688	89.2663	15.1121	11.0351	92.4552	213.805	168.14	88.6246	9.81611
PC 38:6	[M+H]+	806.568	9.161	184								47.9285	43.7781	53.7507	140.182	10.339	8.51355	135.106	39.9376	29.8087	205.975	234.837	348.75	99.7006	15.2092	22.7901	3.94994	6.50131	11.8358	3.36554	2.2491	30.5535	5.33361	2.49184	30.0414	115.293	97.1957	8.48174	5.45772
PC 40:0	[M+H]+	846.696	17.873	184								3.243	1.94204	2.38691	2.70986						9.56639	1.17483	0.962759		11.3117	0.623089	0.52221	0.41689	1.13083						2.0939	0.649459	0.258546		3.88065
PC 40:2	[M+H]+	842.667	15.204	184								5.42952	8.60933	4.1742	9.28644						89.6494	15.0525	11.4308	50.3622	46.7483	2.11829	2.68726	0.9944	3.44145						14.1886	4.30265	2.57162	37.9037	24.1999
PC 40:3	[M+H]+	840.644	14.188	184								1.46245	2.42584	1.93442	4.28087						1.27097	30.7648	54.2736	70.7305	21.4595	0.72066	0.581588	0.277954	0.822367						0.373955	14.1992	8.59108	30.4361	10.5602
PC 40:4	[M+H]+	838.626	12.643	184								2.79281	3.17239								2.75171	6.12924	8.99838	9.28117		0.400197	0.562442								1.63593	2.08479	2.12596	2.97096
PC 40:5	[M+H]+	836.617	11.539	184																	8.75185	4.11523	3.65551	4.14744											1.14647	0.838314	1.04528	1.36638
PC 40:6	[M+H]+	834.603	10.512	184																	2.02738	0.681865	0.904572												0.609611	0.421117	0.426976
PC 40:7	[M+H]+	832.591	9.725	184																	7.77909	17.5699	4.21413												6.86386	30.8637	3.25821
PC 42:1	[M+H]+	872.708	17.968	184												0.678582	0.36462								12.9846					0.177903	0.422821								8.83329
PC 42:2	[M+H]+	870.696	16.819	184								1.19085	3.11381	0.716758	2.19413			0.644729	0.914383	1.20262	9.56434	7.07357	5.63279	23.7278	10.9212	0.596698	0.529739	0.189964	0.940133			0.214183	0.344809	0.321823	1.51988	1.64004	1.0628	13.0122	8.14282
PC 42:3	[M+H]+	868.678	15.121	184								4.21208	6.945	3.88469	8.31767			1.87574	2.13802	3.60191	3.93735	4.61224	11.1222	28.2352	45.5196	1.68467	1.31767	0.475915	1.92711			0.564527	0.853108	0.671147	1.7873	3.2189	1.93188	10.7494	24.3908
PC 42:4	[M+H]+	866.658	14.092	184								1.53312	2.59269	2.55219	6.72284			1.48584	1.78294	2.27058	8.92725	2.40276	2.17157	14.2083	5.90676	0.712397	0.639313	0.397788	0.744429			0.361521	0.512341	0.352069	2.17324	0.662214	0.514555	3.03794	1.86158
Phosphatidylethanolamines
PE 32:0	[M+H]+	692.519	12.156	551.519																				3.18454	11.5566													0.96906	5.18511
PE 32:1	[M+H]+	690.501	10.945	549.395								2.46192	3.28161	4.29639	17.5007	26.1912	13.9498	14.1105	5.12314	3.51572	13.7391	15.2995	10.9864	35.7994	60.4363	0.673036	0.322323	2.45873	5.64083	4.36064	23.8836	5.79481	3.19858	0.65451	4.1849	4.37515	1.85788	3.16423	12.0595
PE 32:2	[M+H]+	688.491	9.503	547.384								2.34371	0.138834	16.5097	24.3241	1.73923	1.4798	118.35	40.4422	8.06729				24.3315	167.966	4.08259	0.11211	10.3285	17.2703	0.671159	2.03833	84.5035	83.1327	4.40704				14.0868	68.182
PE 32:3	[M+H]+	686.475	8.724	545.368								3.51413	4.28969	4.85687	6.28073	7.9528	10.2499	11.8381	4.00138	2.62473	22.028	12.6189	11.8068	10.546	12.0805	1.73326	1.64105	1.05296	1.07272	13.6754	2.45848	5.5615	1.77677	0.541698	7.72641	5.72725	2.20111	5.0372	3.42713
PE 34:0	[M+H]+	720.549	13.618	579.549																					3.16158														2.49643
PE 34:1	[M+H]+	718.539	12.037	577.433								122.716	123.38	146.91	134.626	28.598	17.3573	197.33	144.604	73.6166	46.3987	36.3946	34.1673	204.379	455.725	42.4064	10.2719	7.60534	5.58264	4.4527	13.0463	55.2427	66.0711	8.96042	9.05063	5.93828	6.95133	21.1649	110.475
PE 34:2	[M+H]+	716.525	10.895	575.418								839.865	837.148	1313.6	1459.34	977.32	734.541	1178.38	796.699	585.244	1567.56	906.927	700.7	679.295	1355.32	328.412	119.271	170.513	122.851	178.043	346.242	128.32	99.3034	44.0235	249.049	196.539	85.6574	286.157	100.252
PE 34:3	[M+H]+	714.505	10.002	573.398								259.267	306.595	285.257	252.282	343.957	231.561	473.291	378.782	363.824	412.482	371.006	497.155	331.851	789.069	105.671	35.4199	64.4734	31.6783	64.7186	88.705	84.2508	39.474	38.89	67.9247	97.3302	82.46	79.5396	79.9568
PE 34:4	[M+H]+	712.49	9.028	571.384								22.0983	29.8353	23.3844	22.8924	15.8792	9.42488	32.6324	15.3559	9.53634	2.01347	11.0815	20.1944	49.2876	45.5201	10.9023	6.08406	2.94347	1.25502	3.88784	8.81292	5.58906	5.6714	1.30475	0.842362	8.12257	5.01524	6.85698	3.32691
PE 34:5	[M+H]+	710.473	8.012	569.367								12.5705	4.12026	5.91063	6.22983			13.919	5.20697	2.68702	13.1371	8.18834	8.4535	150.259	10.3458	13.8855	0.877634	1.24184	0.923476			4.94006	2.55379	0.55338	2.48423	1.58595	3.23613	20.1226	4.23232
PE 34:6	[M+H]+	708.457	7.064	567.351								5.47881	2.29683	2.58055	6.4926	0.295097	0.168111	1.29347	1.53592	1.24403	2.17569	2.10625	3.40181	127.33	1.24677	5.36254	0.618365	0.582799	1.16198	0.0859008	0.142884	0.735373	0.493475	0.546547	0.445547	0.780674	0.751312	16.6831	0.448131
PE 36:1	[M+H]+	746.568	13.506	605.461								8.02162	10.3687	6.83331	6.37524	4.63113	1.8154	9.87044	7.56579	4.63385	13.0653	6.27476	6.9796	30.0681	94.1628	3.1948	2.93514	1.00534	1.08167	1.49383	2.50152	2.09395	2.10478	0.459713	2.37792	3.05347	2.06437	14.0694	59.8908
PE 36:2	[M+H]+	744.556	12.689	603.45								70.5	85.9263	136.617	118.227	59.3123	54.5119	248.775	224.511	161.913	384.653	224.389	179.074	353.798	526.183	29.5996	20.1088	20.2993	0.252269	7.74179	14.1724	38.5124	22.793	11.5035	47.2502	47.4259	27.07	57.2729	105.586
PE 36:3	[M+H]+	742.539	11.049	601.433								246.908	184.574	199.784	237.266	98.1118	79.6284	306.939	193.591	102.707	153.219	164.65	173.135	596.799	317.399	101.568	28.4556	19.5796	17.2631	23.2228	30.4582	40.6142	29.0749	6.74318	21.6773	34.1988	18.7275	62.9546	68.6224
PE 36:4	[M+H]+	740.527	9.99	599.421								218.342	251.498	244.944	161.639	176.477	152.689	336.73	267.151	223.873	259.436	242.916	173.01	371.157	463.74	106.756	22.6046	16.8484	65.8432	52.2536	55.8518	47.0219	77.829	21.5491	31.507	37.1097	19.8831	275.741	177.037
PE 36:5	[M+H]+	738.51	8.694	597.403								449.288	452.36	674.047	908.846	306.01	246.306	646.073	427.511	321.364	864.304	686.725	962.508	496.192	982.089	179.201	46.6557	82.5464	104.431	87.2469	66.6651	99.8752	39.6195	28.4022	175.92	238.025	155.991	268.073	98.3092
PE 36:6	[M+H]+	736.492	8.225	595.386								379.248	365.433	524.916	734.755	140.774	90.2656	66.4573	30.3533	23.7267	137.426	180.252	257.315	129.878	236.46	174.669	53.7346	96.1463	137.703	38.9658	42.8199	13.1376	5.64962	2.74365	35.4349	73.0282	57.4217	16.9251	58.694
PE 36:7	[M+H]+	734.477	5.129	593.477																	1.88244	3.47476	4.02176												0.935257	1.19387	1.42175
PE 38:1	[M+H]+	774.602	15.276	633.496								2.31883	2.3298	2.53022	1.94772	24.4848	10.4218	3.41487	3.10292	2.08736	12.0713	4.90126	3.62563	6.19719	21.0176	0.74777	0.456121	0.405698	0.180914	6.03138	20.4191	0.821043	1.41878	0.569867	4.13714	2.5251	2.64839	2.56237	8.70996
PE 38:2	[M+H]+	772.586	14.119	631.48								32.3583	28.0836	49.8465	26.7562	50.2576	37.1033	48.0411	46.3309	35.6405	131.631	54.322	45.6232	76.7442	71.9331	11.7876	6.21089	4.68423	0.8804	8.66159	13.4399	9.12519	5.6157	5.00679	35.5689	7.80389	4.55945	17.1207	14.0951
PE 38:3	[M+H]+	770.571	12.727	629.465								6.59226	5.08251	38.1153	27.8534	9.47657	6.37304	6.97226	3.96443	3.03666	37.3999	12.344	13.0859	16.1897	21.9189	2.20109	1.3983	6.62986	2.39162	1.24458	3.31758	1.6769	0.634617	0.224598	8.85301	2.02029	2.50244	4.57182	5.36931
PE 38:4	[M+H]+	768.557	11.605	627.451								49.8583	32.1903	59.4085	55.6147	26.0368	19.0396	191.308	54.1446	29.5085	34.5838	62.0177	103.287	110.829	12.294	21.4613	4.44219	7.06945	7.48116	3.11711	3.83495	34.5998	6.19029	4.13108	10.5586	23.3248	14.7353	20.8805	2.39409
PE 38:5	[M+H]+	766.537	10.542	625.537																	178.817	118.745	96.1284	19.3533											31.2238	47.3225	38.6901	9.30022
PE 38:7	[M+H]+	762.494	5.755	621.387										39.8562	94.9509									1.08126				5.4417	28.899									0.240489
PE 40:1	[M+H]+	802.634	16.886	661.527								2.52024	2.77662	2.2707	1.19144	7.94489	3.11135	4.76546	4.4168	2.51412	6.21746	10.2555	3.96163	5.22353	13.5928	0.83145	0.354797	0.633755	0.100044	2.33169	7.22306	1.81073	2.08863	0.646636	5.92002	7.48613	0.654426	1.91093	7.07408
PE 40:2	[M+H]+	800.62	15.426	659.513								112.648	89.52	92.8857	59.7864	141.661	125.294	210.815	179.013	122.54	626.078	284.478	174	140.11	503.021	38.7885	7.47984	10.0592	3.02265	24.6284	23.0691	33.6879	22.4284	23.9618	109.471	90.5223	34.8893	20.8617	108.535
PE 40:3	[M+H]+	798.596	14.604	657.49								46.9589	32.8964	75.1718	64.6087	51.6235	22.7906	79.0451	69.7077	49.2129	219.356	67.8484	47.8402	79.6222	8.65314	17.7629	5.4552	7.50427	8.21212	6.01218	22.1725	12.9267	6.70485	5.09724	45.4226	14.6423	8.39643	19.5961	3.01284
PE 40:4	[M+H]+	796.59	12.852	655.59												1.68752	1.22621	6.65491	2.92792	1.99155	5.81393	3.26698	5.11702	11.8685	4.03115					0.838363	0.949357	3.08693	1.64184	1.34728	1.46057	1.22623	1.23989	1.91262	1.42535
PE 42:1	[M+H]+	830.679	18.406	689.679								6.67082	6.54793			3.51222	3.87255	10.2248	16.148	8.43718	12.7133	11.6081	15.5414	6.03084	136.839	1.24898	1.0966			2.04859	1.19454	1.65869	7.86025	2.25092	1.31965	2.10153	3.7156	0.693529	57.3723
PE 42:10	[M+H]+	812.508	5.133	671.508								14.3253	10.3583													5.77616	1.57384
PE 42:2	[M+H]+	828.635	17.084	687.643								436.255	342.966	85.8112	57.4077	255.69	177.944	452.228	432.595	246.773	47.4218	23.5178	13.4532	207.2	398.991	128.284	74.5542	28.6266	24.7643	43.2988	54.3184	55.6835	91.9066	35.6162	17.5483	10.6777	4.8911	38.0716	117.163
PE 42:3	[M+H]+	826.631	16.158	685.629								78.9723	55.6878	130.291	80.9303	171.423	103.234	116.323	79.6546	62.1751	223.857	65.4876	71.8903	22.5756	188.097	32.9369	8.17064	11.1621	5.85896	27.7104	37.1798	26.5449	17.0596	8.2959	58.906	14.3219	6.48346	8.36597	62.361
PE 42:4	[M+H]+	824.612	14.284	683.612								95.8067	77.0608	70.6668	43.5407	71.3688	46.3365	52.474	51.8187	39.8939	37.3747	10.8467	8.37598	12.031	48.836	34.6054	8.36718	10.4639	6.04991	12.5278	14.5586	9.96285	7.52876	5.01378	6.8831	1.67996	1.20284	6.23815	19.0094
Phosphatidylglycerols
PG 32:0	[M+NH4]+	740.539	10.834	551.539								39.522	45.2139	40.4548	139.207	9.87937	8.001	81.189	50.6803	41.0331	42.0684	41.3402	37.2244	32.7139	11.3287	2.81016	6.39687	4.01879	17.1414	3.66537	7.04717	16.3092	5.33937	2.94132	5.21631	5.39944	6.173	7.62055	1.99217
PG 32:1	[M+NH4]+	738.529	10.351	549.529								84.2426	72.8549	93.9474	208.689	29.4679	14.3432	169.654	176.852	238.543	9.40546	10.3275	8.69891	10.8405		12.4983	6.07027	12.8372	15.8734	6.29656	9.04388	25.6371	15.7738	22.133	1.2527	2.52056	2.18747	2.00473
PG 32:2	[M+NH4]+	736.509	9.08	547.509								1.8727	1.61122			0.574646	0.32482	3.00376	2.89739	4.0976	0.886159	1.42597	1.82175			0.504474	0.254492			0.105183	0.14531	0.438022	0.365547	0.513773	0.123259	0.210419	0.16614
PG 32:3	[M+NH4]+	734.49	7.565	545.5								1.156	0.850538			1.34603	1.32031	0.499195	0.307795	0.279379	0.878173	2.01003	1.80855	1.92084	1.79477	0.797813	0.27127			0.520241	0.478293	0.107339	0.0889908	0.0955346	0.48024	0.247163	0.437439	0.531714	0.594817
PG 32:4	[M+NH4]+	732.472	6.96	543.472														0.387575	0.620498	1.3518												0.198232	0.212845	0.377383
PG 34:0	[M+NH4]+	768.578	12.186	579.578								37.8024	32.5017	35.0626	42.3191	26.4819	23.6052	50.1432	69.8038	48.7979	35.1469	40.5103	32.5789	13.8714	7.57173	6.48035	4.41135	2.27284	7.93274	2.42092	2.52431	7.27099	4.53274	6.45722	4.68122	3.59619	7.23996	3.78326	1.2996
PG 34:1	[M+NH4]+	766.559	10.971	577.559								303.87	254.825	468.817	422.353	48.4736	38.8191	409.327	305.223	202.212	43.314	35.1669	24.6368	26.993	45.957	78.7763	43.8193	33.942	65.3355	11.4307	23.7119	42.1995	29.7365	18.1648	3.1891	4.89757	5.06766	5.42549	14.8357
PG 34:2	[M+NH4]+	764.545	9.914	575.545								285.469	183.228	242.074	99.6392	230.852	137.625	362.338	284.774	193.824	212.797	151.576	128.961	114.103	64.1302	47.9432	16.2752	13.7744	11.8013	55.5755	112.659	58.821	19.8167	22.7884	38.5523	48.7877	27.8219	15.4984	9.39458
PG 34:3	[M+NH4]+	762.528	8.22	573.528								94.3026	79.241	987.425	1035.83	108.063	138.073	1058.81	791.953	310.924	436.429	304.353	324.647	79.4781	49.4014	47.4198	10.0711	50.8578	289.099	99.6322	27.1225	176.045	81.8502	161.417	83.1775	99.3646	70.7282	15.6623	8.45045
PG 34:4	[M+NH4]+	760.515	8.097	571.515								366.039	250.849	1113.67	1400.46	70.74	50.0758	345.979	1051.47	1058.38	199.91	199.099	211.347	7.26994		35.9802	47.0966	247.728	701.776	31.7589	11.8037	194.183	274.917	198.719	120.59	72.2778	54.8224	6.22788
PG 34:5	[M+NH4]+	758.494	6.764	569.494								7.00802	5.34866	8.09416	9.98442			4.06741	4.80707	4.34253				3.02586		0.983117	1.04368	1.04644	3.78382			0.889429	0.796111	0.504656				0.39668
PG 34:6	[M+NH4]+	756.481	6.222	567.481																				4.75425														0.660051
PG 36:0	[M+NH4]+	796.599	13.521	607.599																	1.12111	1.50702	2.52547												0.13178	0.642047	0.75614
PG 36:1	[M+NH4]+	794.584	12.19	605.584																	0.500826	6.02694	10.286	15.8531											0.353161	2.65545	1.73325	3.27956
PG 36:2	[M+NH4]+	792.574	11.095	603.574								5.12064	2.39592	7.33868	4.46352			9.20211	3.73089	2.16965	7.28345	2.08022	1.49593	12.2468	31.6076	1.66206	0.297996	0.70715	2.64991			1.34217	0.631039	0.315564	1.2896	0.546532	0.217912	5.40537	26.0885
PG 36:3	[M+NH4]+	790.554	10.386	601.554								6.79877	3.57134	10.3307	4.0061	3.3887	1.54583	8.712	3.96571	1.51513	4.98339	7.49402	8.57891	9.00054	2.7644	1.24776	0.818819	1.50496	0.908333	0.70138	1.18474	1.66075	0.482053	0.760569	0.374136	2.10361	1.07018	1.87499	1.04105
PG 36:4	[M+NH4]+	788.536	9.642	599.536								14.1838	7.80789	3.67863	6.45073	3.06644	2.1347	28.9721	9.57647	4.5102	14.7308	11.1922	12.8415	18.0043	7.34373	5.23751	0.669811	0.790635	1.71289	1.31681	1.41846	4.47007	1.62301	0.580875	2.03169	1.36819	2.33338	3.2115	1.40151
PG 36:5	[M+NH4]+	786.525	8.047	597.525								5.64098	3.20444	18.8427	10.3368	3.13355	3.21029	30.004	14.9845	8.8822	19.3822	16.2007	16.4127	11.1288		1.60869	0.782371	2.84106	1.85087	3.17605	1.97107	4.58475	1.52032	1.11195	3.23204	2.04531	1.81498	2.24328
PG 36:6	[M+NH4]+	784.513	7.2	595.513								4.49316	3.58101	7.12789	6.5416	10.6395	8.05073	8.98918	4.16751	2.57026	13.1287	14.9491	12.9282	6.58577		1.47753	0.609682	1.91101	2.17471	2.2532	2.92324	1.91749	0.677313	0.370806	2.76699	2.92275	4.16464	1.19311
PG 36:7	[M+NH4]+	782.499	6.87	593.499								20.6702	12.8755			5.98012	2.7028									4.16183	2.31159			0.771441	1.48908
PG 38:2	[M+NH4]+	820.599	12.674	631.599																	0.8116	0.21653	0.278229												0.182539	0.111329	0.0940051
PG 38:3	[M+NH4]+	818.587	11.558	629.587																	0.809134	0.639713	0.516581												0.139669	0.200804	0.182442
PG 38:5	[M+NH4]+	814.553	8.998	625.553																	2.65262	1.47837	2.50831												0.94346	0.407516	0.397544
Phosphatidylinositols																												59.2438	77.7788
PI 32:0	[M+NH4]+	828.558	10.408	551.558																	1.51486	1.65958	1.88829												0.497595	0.647139	0.384812
PI 32:1	[M+NH4]+	826.539	9.162	549.539								0.657823	0.949227	0.870557	2.12605			1.07157	0.945334	0.943193	1.68008	2.50571	3.04567		9.61424	0.23259	0.307777	0.0918431	1.0417			0.392318	0.303732	0.583271	0.193	0.355092	0.705634		1.29535
PI 32:2	[M+NH4]+	824.532	8.108	547.532										0.738444	1.14447			1.72043	1.23427	1.12337	1.14307	1.40365	1.26266	13.3026	3.7274			0.389713	0.684092			0.517465	0.207058	0.431093	0.799205	0.676084	1.08065	2.66968	0.430609
PI 32:3	[M+NH4]+	822.52	6.758	545.52								2.58936	3.2699	2.98547	4.96343	1.62475	1.65049	2.01742	2.1962	2.90667	3.54527	2.41011	1.75343	30.9677	1.57322	0.95751	0.687774	1.10787	2.93637	0.563266	0.773261	0.65649	0.430516	0.983551	1.66669	1.41848	1.21599	22.5213	0.550289
PI 34:0	[M+NH4]+	856.583	11.807	579.583																	1.32162	1.34117	1.64969	3.19551											0.265304	0.193489	0.236334	0.817282
PI 34:1	[M+NH4]+	854.573	10.605	577.573								31.9369	20.7735	53.1686	32.897	14.0433	6.14597	32.4371	16.2414	5.40905	5.08014	4.45938	6.01676	30.7004	22.9052	7.02392	2.33121	4.86257	3.64341	1.78437	7.43645	5.71449	2.38565	2.0471	1.06144	1.14197	2.00755	20.8399	13.1282
PI 34:2	[M+NH4]+	852.562	9.507	575.562								214.196	206.145	492.943	620.257	269.901	261.413	315.253	343.14	281.916	394.478	457.62	569.969	654.691	674.983	31.8189	18.8629	48.7801	66.0649	120.683	74.3325	52.4582	27.0325	17.1325	46.429	161.612	109.606	176.232	55.7449
PI 34:3	[M+NH4]+	850.541	8.051	573.5								160.541	142.354	193.161	462.426	222.606	170.987	215.495	227.027	254.351	360.261	322.498	403.601	368.572	387.332	44.467	57.9319	15.5953	52.3991	40.6402	64.4217	31.4078	25.9706	35.0552	45.364	119.792	62.6759	47.3157	69.8108
PI 34:4	[M+NH4]+	848.529	7.468	571.529								1.67876	1.30657	2.80291	3.45204			2.01328	2.51648	1.96702	1.24615	3.80413	4.72978	43.3588	4.2293	1.16724	0.951606	0.954581	0.281663			0.950472	0.879443	0.59162	1.04024	0.810938	1.40337	4.96685	1.75171
PI 34:5	[M+NH4]+	846.515	6.631	569.515								2.75857	2.45927	2.93395	2.25504	0.922345	0.892086	3.01551	4.19051	3.60903	1.10862	1.7587	2.42673	35.1315	0.682018	0.541867	0.346085	0.377382	0.156933	0.218648	0.196227	0.513692	0.563254	0.535892	0.130712	0.529396	0.246331	4.72043	0.328218
PI 34:6	[M+NH4]+	844.495	5.906	567.495								0.986402	1.17351	1.00489	2.05846	0.239759	0.247214	0.772207	1.53091	1.85444	0.381427	0.470338	0.626692	5.53598		0.0935735	0.219064	0.1209	0.123944	0.0380518	0.0429145	0.183322	0.22145	0.510011	0.0898339	0.1661	0.082395	0.968012
PI 36:0	[M+NH4]+	884.621	13.125	607.621																				2.17236														0.987113
PI 36:1	[M+NH4]+	882.605	11.988	605.605								2.30056	1.38512	3.13755	2.23857	2.13272	0.981774	3.24584	2.18922	0.937013	1.97432	3.43759	5.24305	27.8245	22.4563	0.466433	0.221495	0.530451	0.656547	0.277899	1.20307	0.559657	0.411678	0.144457	0.76202	0.789053	2.35253	4.82692	7.90625
PI 36:2	[M+NH4]+	880.586	10.489	603.586								7.56682	4.4824	15.9988	5.71542	8.00719	6.27823	28.4377	14.8921	10.0045	49.155	39.5267	45.6979	130.572	28.2728	0.987011	0.427962	1.94041	0.880869	2.19742	3.85103	5.97752	2.6199	0.912707	8.9169	4.54298	10.9611	18.9076	10.4495
PI 36:3	[M+NH4]+	878.577	9.089	601.577								7.99623	6.61343	14.9404	4.42725	1.11506	0.31418	13.5471	10.8056	9.33197	12.3979	41.3912	65.3526	66.0592	13.9666	1.12693	0.883414	2.19172	1.70777	0.10872	1.5329	1.99409	1.45641	0.979891	3.15151	5.89693	31.9838	65.6289	3.93292
PI 36:4	[M+NH4]+	876.56	8.064	599.56								17.5371	11.1638	22.1144	13.2859	16.2241	12.8021	32.4679	19.3991	10.8089	40.4938	59.1087	80.0043	88.9425	64.0681	2.73071	1.21731	3.05227	2.97407	3.53823	5.0813	6.11254	3.45822	1.99744	3.97588	9.87037	29.1939	77.5462	12.8919
PI 36:5	[M+NH4]+	874.542	6.951	597.542								20.531	18.4669	21.85	30.4127	27.49	22.0902	34.8172	34.8558	27.0866	52.5576	54.8125	58.2401	346.718	27.7499	3.96778	2.59809	2.98373	2.62352	6.54788	10.4138	5.90258	3.09961	2.39958	9.49471	7.65497	11.0287	180.789	10.1402
PI 36:6	[M+NH4]+	872.528	6.861	595.5								16.2885	18.4604	36.9581	62.9485	12.4757	10.1538	16.7272	27.7648	28.8764	20.741	15.9393	13.0369	33.5435	7.94566	6.11466	4.12546	4.7013	7.21575	1.75882	3.35791	3.48501	6.12047	7.45419	8.19908	15.3096	11.0027	22.6927	4.19151
PI 38:1	[M+NH4]+	910.631	12.887	633.631																				3.57692														1.3906
PI 38:2	[M+NH4]+	908.614	11.988	631.614								0.726908	0.819619								0.8116	0.21653	0.278229	16.3156		0.325997	0.417352								0.182539	0.111329	0.0940051	4.96815
PI 38:5	[M+NH4]+	902.578	8.348	625.578																				1.47687														0.729622
PI 38:6	[M+NH4]+	900.543	7.437	623.543																				0.764042														0.327505
PI 40:1	[M+NH4]+	938.662	14.455	661.662																				0.964517														0.208949
PI 40:2	[M+NH4]+	936.647	13.682	659.647																					0.837916														0.438978
PI 40:3	[M+NH4]+	934.634	12.785	657.634																				0.831611	0.315767													0.25726	0.135506
PI 42:2	[M+NH4]+	964.681	15.031	687.681								2.8921	2.69498											13.1187		0.499507	0.307397											4.59973
PI 42:3	[M+NH4]+	962.668	14.092	685.668								0.656778	0.771815											3.0374		0.13548	0.173636											1.14164
PI 42:4	[M+NH4]+	960.646	12.708	683.646								0.633663	0.688056													0.151465	0.121204
Phosphatidylserines
PS 34:2	[M+H]+	760.511	9.649	575.511								9.76032	5.69024	15.7146	11.5951	23.2629	17.1959	33.5333	30.06	28.2642	25.9001	32.0252	19.6543	34.2544	67.3068	3.57637	2.8278	2.50597	0.660198	3.71866	7.46413	4.52854	4.39318	3.00119	2.11489	8.83719	2.05585	4.70922	6.71179
PS 34:3	[M+H]+	758.492	8.683	573.492								15.5728	10.0771			22.2862	13.3049				30.5003	39.6694	44.2886	28.7302	80.3189	1.45613	1.05272			5.1478	6.4687				5.76781	6.81086	5.30377	5.2227	13.6954
PS 36:2	[M+H]+	788.544	11.115	603.544								3.10217	2.15726	6.13779	2.31928	11.8058	6.78232	10.0195	9.02884	9.26221	13.6815	8.59219	3.31306	4.57717	5.58459	0.432979	0.276632	1.04155	0.167342	1.59184	5.78194	0.879138	1.06076	0.545966	2.4279	3.60539	0.636041	0.624657	1.60588
PS 36:3	[M+H]+	786.524	9.632	601.524								2.58	2.56667	4.64267	0.938771	7.50426	4.27741	7.1831	8.12455	8.16007	10.1886	5.67258	5.38612	6.91229	10.4065	0.888492	0.450733	1.01729	0.777499	0.708697	2.42698	1.66487	1.17982	0.963657	2.11168	0.612443	0.714275	2.89772	5.64131
PS 36:4	[M+H]+	784.51	8.702	599.51										2.45094	1.2575			2.38327	1.19331	1.50585				16.147	10.2698			1.37713	0.471013			1.16095	0.82549	0.85135				2.88419	4.6289
PS 36:5	[M+H]+	782.493	7.782	597.493																					26.4981														5.97788
PS 36:6	[M+H]+	780.479	6.958	595.479																					6.26938														2.27397
PS 38:1	[M+H]+	818.596	13.574	633.596																					4.05336														2.35036
PS 38:2	[M+H]+	816.572	12.165	631.572								3.10435	2.97958	3.39678	0.985396	41.6337	36.5568	18.9379	36.8423	27.7979	75.6362	22.9478	9.151		19.8021	0.498713	0.299081	0.539116	0.309261	3.71078	4.5808	2.55942	6.6266	5.63058	9.96223	8.59501	2.09694		4.06677
PS 38:3	[M+H]+	814.564	11.596	629.564								13.9617	10.9659	18.0916	2.58554	97.4963	58.773	44.0286	42.768	34.7262	14.2701	5.23817	3.49796	9.89085		3.15665	1.03615	2.46774	0.327141	12.6054	22.551	6.32494	7.72023	3.56202	3.36445	0.965545	0.723445	3.13458
PS 38:4	[M+H]+	812.539	9.654	627.539								1.45369	1.6181			1.86265	1.43724				2.24866	3.23079	3.34723	4.74201		0.385206	0.106805			0.517975	0.448527				0.388984	1.00207	1.17813	3.04136
PS 38:5	[M+H]+	810.527	9.012	625.527																	2.03494	2.64871	3.20723												0.417898	0.582777	0.566198
PS 38:6	[M+H]+	808.511	8.056	623.511																	0.975751	3.97946	4.60466												0.131492	1.55276	0.901169
PS 40:2	[M+H]+	844.605	13.893	659.605								21.5449	20.3969	35.5096	30.6081	123.01	96.5596	135.025	147.912	148.181	263.449	139.617	113.064	117.702	393.247	4.51994	3.71469	4.08466	1.84953	25.1	29.2382	10.1766	23.7224	21.4278	72.6325	20.2555	29.1039	22.812	108.256
PS 40:3	[M+H]+	842.59	12.937	657.59								6.43414	4.77048	13.4194	12.8293	20.5489	14.7102	20.327	5.80175	5.23843	99.2229	49.0336	62.6891	75.5239	228.733	0.840641	1.58519	2.68382	1.65238	4.70409	9.21808	6.1975	1.02006	0.718977	36.9843	12.7963	17.1839	19.5517	51.0751
PS 40:4	[M+H]+	840.572	11.548	655.572																	6.47379	28.8045	56.2466	78.1003											0.840551	13.4128	10.3431	14.3657
PS 42:1	[M+H]+	874.651	16.303	689.651																					12.2842														10.4345
PS 42:2	[M+H]+	872.636	15.366	687.636								72.8456	73.5884	95.1818	110.155	289.668	296.777	324.845	385.057	384.962	349.962	394.628	303.479	546.876	997.82	11.7263	7.42498	9.11701	5.1431	111.497	52.6319	40.7157	55.943	61.0674	97.7715	67.4673	48.1873	151.141	295.21
PS 42:3	[M+H]+	870.619	14.367	685.619								65.8258	55.4203	117.836	113.513	199.169	165.804	287.412	261.318	267.086	48.4192	45.8747	40.536	202.55	93.2961	15.2409	10.1031	12.9242	15.0802	27.6869	39.9814	49.5582	28.4169	20.9696	11.8527	6.51163	7.48817	96.88	21.3866
PS 42:4	[M+H]+	868.606	12.893	683.606								8.68891	6.36178	30.0929	25.1544	14.7997	10.0099	4.2814	3.41535	3.60164	19.0744	15.6839	21.3535	215.002	79.0542	1.76374	3.4793	5.73403	1.25786	3.22254	12.0934	1.6385	0.734651	0.576678	6.70451	5.34697	6.83703	23.915	23.0915
PS 42:5	[M+H]+	866.6	13.251	681.6										0.274673	1.74489						2.4666	2.62618	1.1209					0.143311	0.432302						0.807495	0.645599	0.910306
PS 44:2	[M+H]+	900.663	16.964	715.663																					18.1783														6.87745
PS 44:3	[M+H]+	898.653	15.907	713.653																					20.9241														7.88338
Sulfoquinovosyldiacylglycerols																												47.3418	87.498
SQDG 34:1; 16:0_18:1	[M+NH4]+	838.569	10.386	595.528	577.519	565.304	339.291	313.274	265.252	239.233		28.6872	25.6721			2.98928	1.9966	17.0992	10.5077	7.49407						13.7692	3.27795			0.795154	1.66172	5.76206	4.49818	3.79772
SQDG 34:2; 16:0_18:2	[M+NH4]+	836.554	9.301	563.288	539.288	593.514	575.503	337.274	313.274	263.237	239.237			77.2354	81.0333	24.8601	23.6441	2.49748	1.67062	1.19391								18.3148	19.9083	15.9002	13.6217	2.06481	1.09761	0.896731
SQDG 34:3; 16:0_18:3	[M+NH4]+	834.542	7.611	591.504	573.489	561.271	539.287	335.26	313.276	261.22	239.233	70.4415	59.7202	134.179	154.026	45.9011	26.3726	599.461	662.669	597.884	70.4938	61.1433	49.4924			6.4079	7.79982	23.0743	14.3054	7.75865	23.4977	136.226	55.1634	190.8	8.61934	6.43204	6.01284
SQDG 34:4; 16:0_18:4	[M+NH4]+	832.529	5.544	590.6								2.04827	1.77854								13.1454	16.8954	9.16746			2.07257	0.573006								6.90078	8.11028	4.63144
SQDG 34:4; 16:1_18:3	[M+NH4]+	832.521	7.386	589.483	571.472	561.268	335.26	311.259	261.226	237.065		3.82406	5.02424	2.83218	5.28239	1.41517	0.88132	0.355473	0.296512	0.885307						0.977511	1.02039	0.489059	0.535398	0.294467	0.544467	0.225873	0.303304	0.516071
SQDG 34:5; 16:2_18:3	[M+NH4]+	830.512	6.585									1.67607	1.59143					1.61147	3.09913	3.00374						0.238656	0.181434					0.204372	0.380576	0.629288
SQDG 34:6; 16:3_18:3	[M+NH4]+	828.477	5.895	561.273	533.241	585.451	567.441	335.258	307.227	261.221	233.19	1.8349	1.97853	0.747641	2.15582			19.8571	13.1835	7.97727						0.2981	0.417333	0.28301	0.759988			8.21519	7.94742	4.90674
SQDG 36:2; 18:0_18:2	[M+NH4]+	864.581	10.758	563.288	567.32	621.545	603.535	337.274	341.305	263.237	267.268							0.540877	0.855902	0.605674												0.178896	0.760418	0.454711
SQDG 36:3; 18:0_18:3	[M+NH4]+	862.567	9.776	619.529	601.514	567.331	341.31	335.256	261.222			2.35505	2.22737			0.768665	0.804537	2.01697	1.47536	0.734825						1.32009	0.797554			0.516285	0.507081	1.5376	1.38945	0.756204
SQDG 36:4; 18:1_18:3	[M+NH4]+	860.553	8.521	561.273	565.304	617.514	599.503	335.258	339.289	261.221	265.253	8.29013	10.1509	11.1063	16.9593			72.5182	47.4771	27.0824	1.94135	4.58802	6.36221	12.6994	3.46189	3.85516	1.69314	1.26246	2.61606			25.4318	15.3591	11.7343	0.897582	3.85732	5.1459	2.55014	1.62689
SQDG 36:4; 18:2_18:2	[M+NH4]+	860.542	6.74																		3.1554	6.03441	4.54015												1.1496	1.47291	1.58287
SQDG 36:5; 18:2_18:3	[M+NH4]+	858.534	7.567	561.273	563.288	615.498	597.488	335.258	337.274	261.221	263.237	4.31243	5.38784	3.88217	16.0867	12.3252	12.5202	126.963	85.4635	50.6414	10.1583	16.416	15.3137	27.0958	6.08881	0.52748	0.756186	0.80817	1.40626	3.6291	4.62367	59.4769	47.2296	31.9922	0.680922	2.20161	1.46274	1.85573	1.4782
SQDG 36:6; 18:3_18:3	[M+NH4]+	856.529	6.788	561.273	561.273	613.483	595.472	335.258	335.258	261.221	261.221	110.994	73.2021	239.037	485.863			90.9663	115.129	93.8256	96.3233	115.985	111.668	10.1827	2.9107	44.3484	55.8299	21.4655	73.5262			32.2515	69.641	60.8198	25.7295	37.357	37.1927	2.76544	0.799121
Triacylglycerols
TG 42:0; 12:0_14:0_16:0	[M+NH4]+	740.674	20.839	523.476	495.43	467.41						8.71489	5.99284					17.0992	10.5077	7.49407						3.04742	1.01522					5.76206	4.49818	3.79772
TG 42:1; 12:0_14:0_16:1	[M+NH4]+	738.663	20.14	521.45	493.422	467.423						1.68742	2.33614													1.14131	1.66114
TG 42:1; 12:0_16:0_14:1	[M+NH4]+	738.658	20.229	521.448	495.442	465.395						5.53449	3.94436													2.16871	1.74993
TG 42:2; 14:0_14:1_14:1	[M+NH4]+	736.641	19.211	493.443	491.401							0.880866	0.388547													0.692786	0.263256
TG 42:2; 12:0_14:1_16:1	[M+NH4]+	736.635	19.116									0.630933	0.721453					2.49748	1.67062	1.19391						0.575735	0.305968					2.06481	1.09761	0.896731
TG 42:3; 14:1_14:1_14:1	[M+NH4]+	734.627	17.883	491.413														0.355473	0.296512	0.885307												0.225873	0.303304	0.516071
TG 44:0; 14:0_14:0_16:0	[M+NH4]+	768.703	21.376	523.474	495.441							22.129	16.6836								13.5871	1.24453	0.315135			8.12639	4.88385								2.79466	0.771274	0.0629865
TG 44:1; 8:0_22:0_14:1	[M+NH4]+	766.685	21.447																						0.709396														0.220024
TG 44:1; 14:0_14:0_16:1	[M+NH4]+	766.702	17.586	521.489	495.394																0.131267	1.20209	1.34183												0.10965	0.411224	0.296372
TG 44:2; 14:0_14:1_16:1	[M+NH4]+	764.676	20.402	521.463	519.433	493.428												19.8571	13.1835	7.97727	7.29924	2.87831	0.764085	4.3346	7.93144							8.21519	7.94742	4.90674	1.60527	3.34921	0.136083	1.13118	1.67967
TG 44:2; 10:0_10:0_24:2	[M+NH4]+	764.673	16.196																		0.0873456	0.869454	1.22786												0.0751328	0.491698	0.573904
TG 44:2; 10:0_16:0_18:2	[M+NH4]+	764.673	20.332																		1.33769	6.96756	5.14224												0.27569	1.65821	0.618112
TG 44:2; 16:0_14:1_14:1	[M+NH4]+	764.674	20.623															0.540877	0.855902	0.605674												0.178896	0.760418	0.454711
TG 44:3; 10:0_16:0_18:3	[M+NH4]+	762.658	19.363	573.482	489.408	467.406															0.294614	0.961888	2.06946	5.09982											0.15015	0.413053	1.73795	1.5977
TG 44:3; 10:0_16:1_18:2	[M+NH4]+	762.664	19.109	573.48	491.391	465.402																		1.26119														0.502277
TG 44:3; 14:1_14:1_16:1	[M+NH4]+	762.664	19.54	519.432	491.407													2.01697	1.47536	0.734825												1.5376	1.38945	0.756204
TG 44:4; 8:0_18:2_18:2	[M+NH4]+	760.638	17.832	599.496	463.379																0.0628638	2.09161	2.62707	4.49749											0.0514464	0.914111	0.246502	1.02666
TG 44:5; 8:0_18:2_18:3	[M+NH4]+	758.624	16.63	597.488	463.373	461.361															0.00438818	0.557965	1.38274	4.90125											0.00539161	0.385835	0.414155	1.23652
TG 44:6; 8:0_18:3_18:3	[M+NH4]+	756.604	15.475	595.459	461.349																0.075057	0.457383	0.793877	2.70743											0.0445047	0.26885	0.197082	0.923782
TG 46:0; 14:0_16:0_16:0	[M+NH4]+	796.74	21.755	551.509	523.476							32.9465	26.0079	38.437	108.38	12.3252	9.30998	72.5182	47.4771	27.0824	17.0508	1.50613	0.55657		28.3448	11.0076	8.09668	26.1901	103.1	2.30198	4.62367	25.4318	15.3591	11.7343	4.02994	0.778498	0.187893		5.81525
TG 46:1; 14:0_16:0_16:1	[M+NH4]+	794.725	21.445	549.483	523.477	521.46						53.9331	39.3954	51.8609	211.556	2.29927	13.6992	126.963	85.4635	50.6414	36.0304	7.26687	3.59407	2.11816	39.3558	21.272	13.5494	39.2415	210.604	3.49197	1.07353	59.4769	47.2296	31.9922	7.0856	3.31503	0.751457	0.753882	8.43304
TG 46:2; 14:0_16:1_16:1	[M+NH4]+	792.699	21.059																						25.9555														2.81527
TG 46:2; 10:0_18:1_18:1	[M+NH4]+	792.702	19.993																		5.40218	1.25347	0.670265												1.38988	0.496044	0.117579
TG 46:2; 12:0_16:0_18:2	[M+NH4]+	792.697	20.958	575.507	519.435	495.439															10.5017	31.5004	28.4258	34.5972											7.79786	6.59934	2.79666	2.79283
TG 46:2; 16:0_14:1_16:1	[M+NH4]+	792.71	21.056	549.488	521.459	519.446						28.0146	20.007	30.3024	120.527	2.58863	7.91306	70.8441	45.1254	26.3953	25.082	8.19812	5.73209			13.1144	6.26318	24.215	120.011	2.47738	1.69148	31.1281	26.4908	15.5417	5.50523	2.46217	0.905805
TG 46:3; 12:0_16:0_18:3	[M+NH4]+	790.693	20.527	573.488	517.425	495.441								6.26493	26.7738						7.742	19.9396	27.7146	44.832				6.31871	25.4358						2.42644	3.80016	3.34193	3.99673
TG 46:3; 14:1_16:1_16:1	[M+NH4]+	790.694	20.559	547.472	519.441	519.441						6.31145	4.70199	5.85381	27.0868	4.72572	2.21659	13.8953	10.9966	7.91651					6.35581	2.92037	1.30155	6.27309	25.9173	0.60029	3.8701	5.93448	6.02094	3.3391					0.942701
TG 46:4; 10:0_10:0_26:4	[M+NH4]+	788.685	17.821																		0.407182	1.42873	0.445992												0.315552	0.725756	0.253586
TG 46:4; 10:0_18:1_18:3	[M+NH4]+	788.665	18.151																		0.0934361	1.46182	2.17695												0.0780847	1.14737	1.12809
TG 46:4; 10:0_18:2_18:2	[M+NH4]+	788.672	19.425	599.503	491.409	491.409								0.0378168	0.239225						0.203019	15.5058	16.8632					0.0372811	0.285197						0.184458	4.01924	4.29743
TG 46:4; 12:0_18:1_16:3	[M+NH4]+	788.675	19.742	571.474	521.445	489.387																		2.60566														1.77361
TG 46:4; 14:1_14:1_18:2	[M+NH4]+	788.671	19.799	545.446	491.394																			2.70887														1.17591
TG 46:5; 12:0_16:2_18:3	[M+NH4]+	786.654	18.458																		0.0571898	1.08341	1.8178												0.0565108	0.819972	1.01913
TG 46:5; 14:1_14:1_18:3	[M+NH4]+	786.655	16.222																		0.806769	1.19209	0.743686												0.38663	0.793834	0.447954
TG 46:5; 10:0_18:2_18:3	[M+NH4]+	786.656	18.177	597.486	491.412	489.386															0.373305	16.9997	25.0981	70.1917											0.318867	6.09817	5.85647	20.7533
TG 46:6; 14:1_14:1_18:4	[M+NH4]+	784.655	17.97																		6.01751	8.36848	5.16507												1.88628	1.77846	1.29192
TG 46:6; 10:0_18:3_18:3	[M+NH4]+	784.64	16.999	595.479	489.393																0.0848891	2.67023	5.70778	35.5854											0.0743248	1.34923	1.45539	11.3845
TG 48:0; 14:0_16:0_18:0	[M+NH4]+	824.761	22.055																						23.5172														6.78633
TG 48:0; 16:0_16:0_16:0	[M+NH4]+	824.769	22.058	551.488								35.6291	26.9644	43.9546	92.7604	3.74206	9.95795	60.828	39.5163	25.1297	17.0373	1.33649	0.905369	0.754708		8.61485	6.69095	33.9635	84.3864	2.24798	3.08191	17.6336	12.3803	7.18243	6.14857	0.418574	0.184401	0.18301
TG 48:1; 16:0_16:0_16:1	[M+NH4]+	822.749	21.782									8.75821	4.13167								1.68293	0.218273	0.0557407		39.2992	3.33165	2.31714								0.886686	0.23652	0.013916		9.31917
TG 48:1; 14:0_16:0_18:1	[M+NH4]+	822.755	21.791	577.519	549.495	523.47						49.98	37.1154	52.8626	177.028	11.0151	14.1344	114.201	74.355	36.8096	29.4064	15.912	13.3961	10.9045		19.7775	12.4612	34.1055	189.699	3.45268	7.34241	48.9728	37.3292	20.22	5.89686	2.72963	1.86645	4.90634
TG 48:2; 14:0_16:0_18:2	[M+NH4]+	820.739	21.447	575.5	547.469	523.472								12.164	57.8461	17.4862	22.6636				44.1362	104.429	101.395	84.6812	44.8355			9.16843	63.1814	5.00218	9.40358				10.51	15.2204	11.8702	25.4088	6.15292
TG 48:2; 14:0_16:1_18:1	[M+NH4]+	820.741	21.505	575.5	549.49	521.445												120.342	79.5386	45.5173												53.4468	43.274	28.3016
TG 48:2; 16:0_16:1_16:1	[M+NH4]+	820.74	21.503	549.491	547.473							49.0596	36.3776	50.6913	202.039											20.7278	11.1016	36.716	203.372
TG 48:3; 12:0_18:1_18:2	[M+NH4]+	818.72	21.037																		6.19223	110.102	130.95												2.99375	16.1539	15.1095
TG 48:3; 14:0_16:0_18:3	[M+NH4]+	818.718	21.102	573.488	545.455	523.474								16.1853	70.2452						33.2291	94.4989	129.615	112.188	23.4769			13.9714	63.5943						9.97354	38.6085	16.7112	39.8521	4.85188
TG 48:3; 14:0_16:1_18:2	[M+NH4]+	818.715	20.623	573.479	547.469	521.445												0.987731	0.689657	0.354507												0.252744	0.246952	0.157735
TG 48:3; 16:1_16:1_16:1	[M+NH4]+	818.724	21.142	549.491								16.9701	13.5762	17.8441	71.6999			40.3685	28.3754	15.3346	0.992706	0.497384	0.297467			7.2031	3.49373	14.3715	71.2071			16.3057	17.0152	9.86387	0.268139	0.177025	0.16307
TG 48:4; 12:0_18:2_18:2	[M+NH4]+	816.704	20.489	599.502	519.449									0.378724	0.983911						8.03128	102.95	116.619	221.828	4.38134			0.180176	0.679981						5.35503	14.4025	11.6719	19.7072	2.11495
TG 48:4; 14:1_16:1_18:2	[M+NH4]+	816.698	20.623	573.483	545.46	519.439						0.947823	1.03944	0.643669	3.88333											0.594723	0.69294	0.567043	4.1106
TG 48:4; 16:1_16:1_16:2	[M+NH4]+	816.707	20.617	547.473	545.449													2.60276	2.089	0.80119												1.55132	1.75664	0.899193
TG 48:5; 14:1_16:2_18:2	[M+NH4]+	814.683	20.336																					0.29683														0.150994
TG 48:5; 12:0_18:2_18:3	[M+NH4]+	814.689	19.742	597.481	519.437	517.421								0.269172	0.79749						7.61296	118.003	155.869	416.832	3.17185			0.166406	0.373585						4.64073	34.1029	23.8671	65.3629	1.51284
TG 48:6; 14:1_18:2_16:3	[M+NH4]+	812.666	18.866																		4.3654	3.41952	2.55909												1.80802	1.23362	0.590822
TG 48:6; 12:0_18:3_18:3	[M+NH4]+	812.671	18.601	595.468	517.426									0.0713031	0.234636						4.1692	43.5081	85.6085	249.508				0.0397832	0.189127						2.89971	22.0109	15.2572	85.2443
TG 48:7; 16:1_16:3_16:3	[M+NH4]+	810.656	17.491	543.424	539.402																			8.32426														4.50564
TG 50:0; 16:0_16:0_18:0	[M+NH4]+	852.794	22.311	579.535	551.507							17.0907	11.9721	18.7448	34.8646	30.9619	4.55728	19.7144	13.8288	10.9815	8.10551	0.628059	0.689613		10.8815	3.77667	6.06945	8.01807	19.6599	1.2671	19.2946	5.05177	3.3033	2.69248	2.19125	0.224664	0.43459		2.96035
TG 50:1; 16:0_16:0_18:1	[M+NH4]+	850.787	22.077	577.524	551.501							35.1001	42.1262	57.1944	123.766	19.8685	16.7557	70.8886	50.2172	27.6663	103.095	182.658	166.503	122.922	67.9047	10.3203	9.96216	50.1066	103.264	3.9579	13.8373	29.367	22.4711	12.8615	56.3524	24.3146	22.6733	30.5833	18.257
TG 50:2; 16:0_16:0_18:2	[M+NH4]+	848.77	21.818	575.508	551.506											4.87689	174.924	0.155446	0.461809	1.09299	218.012	605.374	589.185	419.857	191.188					39.32	3.07762	0.0772962	0.1466	0.22756	84.739	119.808	122.552	95.5981	52.1303
TG 50:2; 18:0_16:1_16:1	[M+NH4]+	848.774	20.745									3.90104	3.10425													2.12635	1.06995
TG 50:2; 16:0_16:1_18:1	[M+NH4]+	848.768	21.832	601.523	577.535	575.507						40.2011	73.6268	67.2094	186.628			90.2155	65.4841	34.9189				19.0665		14.1521	22.7526	24.5757	152.245			35.4645	28.6227	15.0872				3.77886
TG 50:3; 16:0_18:1_16:2	[M+NH4]+	846.77	20.592									0.839314	2.23237					0.57019	2.35575	3.3599						0.155355	0.637838					0.160337	1.5614	0.983032
TG 50:3; 16:0_16:0_18:3	[M+NH4]+	846.756	21.551	551.513	573.481							30.1501	74.9376	44.7403	162.723	18.9427	186.32	64.9736	51.0706	30.324	237.327	41.5329	52.077	5.25641	158.742	7.17067	16.9498	18.0523	85.9608	43.4495	11.4276	19.1954	20.042	9.72376	122.58	7.35059	11.1276	1.29949	47.7995
TG 50:3; 16:0_16:1_18:2	[M+NH4]+	846.752	21.431	575.498	573.49	549.482												1.74873	1.26935	0.821149	83.6987	541.885	625.27	467.371								0.941986	0.892892	0.442034	109.23	65.354	77.3289	111.613
TG 50:4; 16:1_18:1_16:2	[M+NH4]+	844.736	20.719	575.503	573.488	545.461						0.419384	1.8971													0.284754	0.53305
TG 50:4; 14:0_18:2_18:2	[M+NH4]+	844.725	20.671	599.504	547.468							0.912314	2.38929								92.9073	536.551	536.705			0.10822	1.10735								49.4649	91.6662	61.159
TG 50:4; 16:0_16:0_18:4	[M+NH4]+	844.731	21.365	571.467	551.487																			3.2841														1.13934
TG 50:4; 16:0_16:1_18:3	[M+NH4]+	844.737	21.137	573.486	571.469	549.484						7.52156	21.2064	11.2467	29.5289	30.7762	82.7569	19.3269	14.0716	9.7666	108.339	570.426	532.477	233.183	62.9433	0.875926	7.05487	4.68372	6.89299	17.7416	18.0119	2.08515	2.46129	3.21674	60.9692	75.7108	57.5411	147.518	24.0187
TG 50:4; 16:1_16:1_18:2	[M+NH4]+	844.723	21.294	573.49	547.477							1.67334	1.68894	1.01517	5.43564			4.59152	3.28399	1.68792	1.53905	3.04033	3.28516			0.829121	0.465413	0.575382	5.96265			1.41906	2.17412	1.24264	1.57175	0.950058	0.441433
TG 50:5; 16:1_16:1_18:3	[M+NH4]+	842.71	20.029															1.66491	0.891254	0.633425												0.646478	0.566762	0.26546
TG 50:5; 14:0_18:2_18:3	[M+NH4]+	842.725	20.675	597.489	547.472	545.458						4.77743	15.0091	4.66544	6.08946	37.2287	115.206	16.4492	10.4352	4.35509	96.19	526.109	594.745	351.739	43.3545	0.485374	4.90026	1.93345	1.86904	27.7077	21.4162	2.78928	1.92608	2.04567	40.1794	92.3979	67.7554	237.782	18.7502
TG 50:5; 16:0_16:2_18:3	[M+NH4]+	842.721	20.949	573.47	569.442	547.461															0.41274	1.7666	1.91567												0.204847	0.872085	1.19684
TG 50:5; 16:0_16:4_18:1	[M+NH4]+	842.719	21.007	577.51	569.45	543.428						0.119323	2.72571	0.794467	1.07326											0.0790395	3.02891	1.06829	0.505274
TG 50:5; 16:0_18:2_16:3	[M+NH4]+	842.718	20.719	545.45										4.29396	13.4921													2.19736	6.3379
TG 50:6; 16:0_18:2_16:4	[M+NH4]+	840.703	20.489	575.507	567.44	543.442						0.045119	1.66447													0.0305531	1.9999
TG 50:6; 16:2_16:2_18:2	[M+NH4]+	840.688	18.927																		0.338168	1.40071	0.848806												0.157135	1.12917	0.34148
TG 50:6; 14:0_18:3_18:3	[M+NH4]+	840.709	20.034	595.478	545.457							3.18921	5.79043	1.59378	2.90284	8.27763	61.0037	8.75614	5.92356	2.64506	99.5189	319.708	475.379	836.418	22.1844	0.25803	3.23182	0.759841	0.278599	16.7033	3.42248	2.10472	0.921903	0.959685	31.7297	97.1191	78.3446	95.885	9.08296
TG 50:6; 16:0_16:3_18:3	[M+NH4]+	840.705	20.173	573.491	567.429	545.448						0.655305	11.5605	1.00097	17.3644			1.13526	1.67167	1.52554				10.8771		0.304176	4.39155	0.443045	2.98316			0.173499	1.08859	0.812102				5.10935
TG 50:7; 16:0_18:3_16:4	[M+NH4]+	838.694	19.786	573.49	565.424	543.446						0.0467888	4.6873													0.0330344	6.74744
TG 50:7; 14:1_18:3_18:3	[M+NH4]+	838.686	19.339																		0.717945	8.50746	22.7284	6.3664											0.175302	7.21333	6.41296	1.40294
TG 50:7; 16:0_16:3_18:4	[M+NH4]+	838.704	17.044																					4.53156														2.40949
TG 50:7; 16:1_16:3_18:3	[M+NH4]+	838.685	18.951	571.468	567.434	543.43																		80.8862														27.6357
TG 50:8; 18:2_16:3_16:3	[M+NH4]+	836.666	17.761	569.458	539.411							0.0899155	0.845142											36.7875		0.0409043	0.733829											11.7869
TG 50:8; 16:2_16:3_18:3	[M+NH4]+	836.551	17.869													26.9208	0.957712													0.603437	9.66347
TG 50:9; 16:3_16:3_18:3	[M+NH4]+	834.659	16.622	5677.44	539.397																			48.1962														9.15623
TG 52:0; 16:0_16:0_20:0	[M+NH4]+	880.823	22.559	607.56	551.494																			1.16833														0.630624
TG 52:0; 16:0_18:0_18:0	[M+NH4]+	880.834	22.54	607.569	579.531							10.9686	7.90376	12.955	26.3399	183.657	3.04575	11.9844	9.3128	8.14877	5.91318	2.35216	2.13041		8.25271	2.68236	3.48801	2.9304	12.1522	0.707506	52.3004	1.46626	2.10369	1.98713	1.20252	0.742749	0.240743		3.32715
TG 52:1; 16:0_18:0_18:1	[M+NH4]+	878.818	22.322	605.554	579.531	577.523						14.9992	16.6749	24.5843	43.1314	204.011	5.02005	23.9027	16.4231	10.1225	89.8005	161.202	113.587	79.5888	32.1734	3.18146	4.31915	11.6969	28.6866	2.25862	59.5179	6.22311	5.41816	3.81946	93.3771	44.5111	12.0575	26.0593	10.5384
TG 52:10; 18:3_18:3_16:4	[M+NH4]+	860.672	17.495	595.47	565.425							0.010817	6.48106													0.0106594	9.59587
TG 52:2; 16:0_18:0_18:2	[M+NH4]+	876.793	23.642	603.537	579.539	575.503						37.565	93.8502			52.5268	47.3174				3.37285	25.8931	23.1685	30.5614		7.36858	42.1225			14.5114	16.344				2.58328	4.67996	3.57314	31.9594
TG 52:2; 18:0_16:1_18:1	[M+NH4]+	876.793	19.943																		0.852396	0.793148	0.647844	13.3498											0.462071	0.387967	0.371018	13.8382
TG 52:2; 16:0_18:1_18:1	[M+NH4]+	876.806	22.087	603.537	577.524									96.3981	173.917			70.5041	48.1963	28.8039	405.338	913.577	666.568	415.977	203.95			37.3242	108.414			15.0671	14.8999	9.87981	289.249	186.978	102.261	108.771	75.4155
TG 52:3; 16:1_18:1_18:1	[M+NH4]+	874.781	15.659																					1.52263														1.67387
TG 52:3; 16:0_18:0_18:3	[M+NH4]+	874.66	21.853	601.442	579.461	573.415										66.2934	113.092													27.0996	21.8937
TG 52:3; 16:0_18:1_18:2	[M+NH4]+	874.783	21.845	601.521	577.52	575.505						52.8586	141.832	131.637	221.488			75.9026	53.6679	27.73	490.863	1211.07	1067.02	819.568	302.816	7.86345	65.8519	54.72	135.494			13.9068	13.3766	11.9052	267.894	177.897	138.521	196.123	79.0279
TG 52:4; 16:0_18:2_18:2	[M+NH4]+	872.781	21.554	599.51	575.509							88.6203	342.437			36.898	619.84	162.402	148.958	88.9429	790.313	2116.72	2083.26	604.641	668.421	9.70071	139.333			142.287	13.6719	20.2902	28.468	27.7916	314.166	339.507	258.609	438.275	201.068
TG 52:4; 16:0_18:1_18:3	[M+NH4]+	872.761	26.194																					13.5393														10.646
TG 52:4; 16:1_18:1_18:2	[M+NH4]+	872.787	21.543	601.517	576.521	573.49								79.6534	146.036									47.2858				47.5817	68.2927									9.92212
TG 52:5; 16:0_18:2_18:3	[M+NH4]+	870.765	21.22	597.485	575.499	573.481						119.13	439.077	168.163	528.978	0.23336	938.158	208.354	242.531	167.5	959.413	2607.43	2586.73	876.533	744.175	16.1612	99.7841	77.006	121.132	200.732	0.227305	31.6478	42.8823	31.3706	260.799	236.426	420.055	684.226	198.143
TG 52:5; 16:1_18:2_18:2	[M+NH4]+	870.743	23.172																					15.4104														5.40663
TG 52:6; 16:0_18:2_18:4	[M+NH4]+	868.748	20.36																					2.17121	1.85536													1.32459	0.328366
TG 52:6; 18:1_18:1_16:4	[M+NH4]+	868.737	21.064	603.539	569.455							0.608464	5.54632													0.127332	5.01368
TG 52:6; 16:0_18:1_18:5	[M+NH4]+	868.751	20.357															3.66449	5.26307	14.885												0.88736	2.18012	4.24302
TG 52:6; 16:0_18:3_18:3	[M+NH4]+	868.74	20.815	595.478	573.492							89.5241	351.419	94.9301	471.712	5.18216	809.671	131.51	139.245	93.872	1147.9	2783.59	3267.3	2976.47	560.064	8.56153	79.4741	28.8155	31.7211	188.457	2.73518	19.5427	24.9145	18.7664	184.005	433.016	514.172	953.718	173.839
TG 52:6; 16:1_18:2_18:3	[M+NH4]+	868.732	26.303																					4.96307														5.21117
TG 52:6; 16:2_18:2_18:2	[M+NH4]+	868.72	20.169									5.69079	10.1354					11.0644	9.36877	5.47281						0.797485	2.94714					2.38298	1.48233	0.755634
TG 52:6; 18:1_16:2_18:3	[M+NH4]+	868.753	20.359									3.16144	3.25912													0.409585	0.512198
TG 52:7; 16:0_18:3_18:4	[M+NH4]+	866.721	20.499	593.505	573.483	571.469						1.35079	6.1526													0.0953963	4.97125
TG 52:7; 18:1_18:2_16:4	[M+NH4]+	866.719	20.531	601.518	569.46	567.443						1.20317	6.33976													0.297252	5.36594
TG 52:7; 16:1_18:1_18:5	[M+NH4]+	866.735	18.108															0.26949	0.567359	2.80459												0.150506	0.243493	0.664405
TG 52:7; 16:2_18:2_18:3	[M+NH4]+	866.705	19.147	597.489	571.475	569.454						31.6492	69.1149			8.48661	138.931							142.479		2.47112	24.3343			29.9594	3.58981							79.9455
TG 52:7; 18:1_16:2_18:4	[M+NH4]+	866.729	19.205																		5.21753	22.0425	29.5676												2.18108	9.26263	5.91741
TG 52:7; 18:2_18:2_16:3	[M+NH4]+	866.726	20.067																					850.237														517.897
TG 52:7; 16:1_18:3_18:3	[M+NH4]+	866.723	20.136	595.467	571.47									21.2083	64.0025			2.84602	2.09126	0.654532	161.858	587.557	704.415	88.6956	64.1065			2.07155	3.98409			0.506196	0.332041	0.267409	38.8881	80.2868	100.547	14.6076	25.9634
TG 52:8; 16:2_18:2_18:4	[M+NH4]+	864.701	19.157																						19.9121														8.34324
TG 52:8; 16:2_18:3_18:3	[M+NH4]+	864.695	18.081															3.36869	2.60302	1.17335												1.23053	1.55822	0.396146
TG 52:8; 16:4_18:1_18:3	[M+NH4]+	864.708	19.857	599.512	569.462	565.431						0.00557112	8.61629	1.08009	0.301336											0.00568721	9.75825	2.96217	0.2427
TG 52:8; 18:2_16:3_18:3	[M+NH4]+	864.703	19.205	597.483	569.454	567.434						13.0401	38.3244	8.29286	35.6557	49.5077	87.309	36.3584	29.7809	12.3511				1220.78	20.1797	2.0336	14.2375	1.32205	6.97897	23.48	11.2564	8.19174	8.38898	2.67927				175.06	8.06124
TG 52:9; 18:2_18:3_16:4	[M+NH4]+	862.689	18.676	597.494	567.438	565.422						0.0151387	2.77321													0.0105101	3.72087
TG 52:9; 18:1_16:3_18:5	[M+NH4]+	862.707	15.51																					11.472														3.71804
TG 52:9; 18:2_16:3_18:4	[M+NH4]+	862.711	15.959																					27.3952														5.67034
TG 52:9; 16:3_18:3_18:3	[M+NH4]+	862.689	18.058	595.475	567.437							6.79158	39.4531	3.53194	49.0419	97.3748	47.553	22.6325	18.0355	6.79585				755.223	6.97051	2.29087	9.47075	1.08302	11.1569	12.7966	17.08	5.64646	8.5552	1.543				186.959	3.69241
TG 54:0; 14:0_16:0_24:0	[M+NH4]+	908.861	22.77	663.635	635.597	523.47						6.88813	5.06188					8.91488	6.8363	5.37387	5.0599	3.29349	3.33514			1.70984	0.910255					1.63291	2.09184	1.43455	0.653809	1.26346	1.15074
TG 54:0; 18:0_18:0_18:0	[M+NH4]+	908.859	22.176									11.5103	6.27083	12.1418	23.9632			21.5399	14.0413	5.63168	0.720835	0.909664	1.97899		6.89175	3.58125	3.15757	5.95649	15.8145			4.99897	4.55093	2.25378	0.542567	0.821056	1.13463		1.73587
TG 54:0; 16:0_18:0_20:0	[M+NH4]+	908.86	22.77	635.597	607.569	579.539								9.19178	22.7119													2.51665	14.387
TG 54:1; 16:0_20:0_18:1	[M+NH4]+	906.843	22.551	633.578	607.562	577.52						8.90014	11.3828													3.85061	3.75542
TG 54:1; 18:0_18:0_18:1	[M+NH4]+	906.847	21.941	731.685	703.655	631.566						14.4537	8.30784	14.8171	28.4173						0.707169	11.3042	13.5829	34.1733		5.25685	3.01192	9.70501	23.4905						0.474287	5.1541	7.47189	18.526
TG 54:1; 16:0_20:0_18:1	[M+NH4]+	906.848	22.544	633.586	607.573	577.527								13.5694	27.3605	575.632	2.9041	15.2424	9.54478	5.8954	75.2541	300.575	266.406	241.611	29.6648			4.62488	19.8582	1.18927	192.913	4.06804	3.07742	2.05955	95.0788	52.4714	29.6317	47.1521	16.8969
TG 54:10; 18:2_18:4_18:4	[M+NH4]+	888.721	18.726																		1.41185	2.56814	1.59771												0.624409	1.34803	0.975119
TG 54:10; 18:3_18:3_18:4	[M+NH4]+	888.719	18.712	595.472	593.457							0.312077	1.1511			962.565	0.968987				2.41895	0.0918598	0.0965763	4.8594		0.115918	0.576831			0.44653	342.324				0.666148	0.0403222	0.0428401	4.20456
TG 54:2; 18:0_18:0_18:2	[M+NH4]+	904.825	22.272									15.2744	13.1097													5.76273	8.51249
TG 54:2; 18:0_18:1_18:1	[M+NH4]+	904.829	21.677									19.3557	11.8798	21.2842	57.5154	79.8647	0.693443	50.3054	33.4998	8.29174	1.54039	47.6445	67.3296			8.11959	5.52494	14.5698	55.5651	0.388609	24.3921	21.5547	17.609	7.69761	0.810182	34.6941	29.5151
TG 54:2; 16:0_18:1_20:1	[M+NH4]+	904.839	22.329	631.574	605.558	577.523						22.7295	69.9531	84.6587	137.464			39.5247	24.2667	15.1143	352.117	1270.68	1150.05	709.217	211.153	7.04355	52.6051	44.2931	81.7121			8.5231	6.789	8.51404	308.323	182.751	136.509	259.164	102.968
TG 54:2; 16:0_20:0_18:2	[M+NH4]+	904.697	22.346	631.481	607.483	575.431										673.408	20.9961				1.47641	57.5602	65.5719							15.5158	246.665				1.19763	5.95034	11.1002
TG 54:3; 16:0_18:1_20:2	[M+NH4]+	902.822	23.096											1.47634	14.121													1.12258	12.5732
TG 54:3; 16:1_18:1_20:1	[M+NH4]+	902.809	22.674											1.4103	3.346													0.600471	1.72446
TG 54:3; 18:0_16:1_20:2	[M+NH4]+	902.807	22.444																		10.9325	48.9754	41.0103												14.3971	8.0659	4.73891
TG 54:3; 18:0_18:1_18:2	[M+NH4]+	902.81	23.369									5.09935	4.00156					15.1707	10.8345	5.94257				229.458		2.02005	1.1324					7.3483	5.87919	3.59493				170.413
TG 54:3; 18:1_18:1_18:1	[M+NH4]+	902.815	21.543									1.27082	1.58441	3.26562	6.19456			3.16134	3.97773	5.29476	170.415	327.084	283.344			0.726339	0.176215	0.970227	1.7278			1.14693	0.905182	0.703123	153.082	104.48	32.2635
TG 54:3; 16:0_20:0_18:3	[M+NH4]+	902.816	22.176	631.562	629.546	601.51																		441.699														107.197
TG 54:3; 16:0_20:1_18:2	[M+NH4]+	902.822	22.099	629.551	605.554	575.505						92.5918	212.239	293.282	481.849	48.5935	60.1323	132.963	81.9512	54.2442	741.268	1827.64	1634.25	1057.54	430.232	11.8645	132.611	136.686	224.719	44.0515	18.3945	18.7261	20.9618	29.5746	572.488	356.483	225.213	332.987	152.862
TG 54:4; 16:1_18:1_20:2	[M+NH4]+	900.794	23.364																		1.01305	5.28203	7.7952	179.823											1.39074	5.13983	5.13408	106.75
TG 54:4; 16:1_20:1_18:2	[M+NH4]+	900.794	23.172																					132.401														20.6939
TG 54:4; 18:0_18:1_18:3	[M+NH4]+	900.81	26.105	605.541	601.519	599.5						94.6294	234.901					124.69	72.7693	39.8445				4.94197		11.4958	137.099					17.9105	19.6028	26.5318				4.84362
TG 54:4; 18:0_18:2_18:2	[M+NH4]+	900.797	24.878											0.0610645	0.823921	27.4905	105.478				27.1577	53.7825	39.5426					0.0468222	1.16523	29.4704	11.5385				22.6366	14.7478	8.04492
TG 54:4; 18:1_18:1_18:2	[M+NH4]+	900.81	21.869																		836.748	1988.85	1807.78												625.061	436.14	233.573
TG 54:4; 20:0_16:1_18:3	[M+NH4]+	900.791	17.308																					5.07471														5.25801
TG 54:4; 16:0_18:2_20:2	[M+NH4]+	900.799	21.792	627.535	603.529	575.491																		903.815														442.975
TG 54:4; 16:0_20:1_18:3	[M+NH4]+	900.804	21.878	627.527	605.542	573.482								271.412	383.752									1159.6	468.23			143.363	225.333									231.365	202.232
TG 54:5; 16:0_16:2_22:3	[M+NH4]+	898.783	19.721																					8.94288														4.04881
TG 54:5; 16:0_20:1_18:4	[M+NH4]+	898.801	23.44																		0.623379	2.89684	5.44278												0.619692	2.27088	3.5734
TG 54:5; 18:0_18:2_18:3	[M+NH4]+	898.78	21.634	603.458	601.443											4.42885	254.393				1237.7	1952.22	846.208	39.4517						76.6134	1.94327				866.718	1460.9	617.501	9.93459
TG 54:5; 18:1_18:1_18:3	[M+NH4]+	898.781	15.506																		1.43916	1.65063	1.88447												1.70978	1.41326	1.10324
TG 54:5; 18:1_18:2_18:2	[M+NH4]+	898.798	21.575	601.53	599.512							211.454	309.591	338.901	490.515			285.142	144.55	73.4991	756.733	2644.73	2528.15	965.82	674.642	18.0982	126.059	145.861	229.204			31.1182	31.005	20.512	630.363	478.775	352.585	370.003	272.644
TG 54:6; 18:1_18:1_18:4	[M+NH4]+	896.786	19.761											0.0260807	9.61598						6.39725	10.2477	6.0404	13.3101				0.0182518	2.5877						4.0794	3.5962	3.28587	6.11696
TG 54:6; 18:2_18:2_18:2	[M+NH4]+	896.787	20.24	599.5								76.8681	59.3799	0.392706	42.9795			1.46095	6.49767	17.9202				822.228		31.2435	27.2923	0.285153	9.58734			0.542253	1.91856	4.58982				825.047
TG 54:6; 18:1_18:2_18:3	[M+NH4]+	896.776	21.252	601.523	599.508	597.493						464.639	492.87	448.039	566.31	0.985736	612.11	671.264	364.43	151.882	1561.34	3943.93	3510.64	15.1785	867.414	53.903	114.336	159.884	272.741	158.114	0.462586	87.8845	94.1722	51.0569	696.209	502.017	509.955	19.1815	341.314
TG 54:7; 18:2_18:2_18:3	[M+NH4]+	894.765	20.834	599.51	597.492							550.016	584.301			16.7174	1044.07	968.426	613.692	304.068	3.49625	1.04498	0.895699	13.8681	890.52	61.8282	122.005			274.324	4.70841	168.602	125.392	67.6644	1.85578	0.29629	0.141622	13.9252	236.85
TG 54:7; 18:0_18:3_18:4	[M+NH4]+	894.743	24.073																		0.370929	0.930779	1.34063												0.428982	0.889545	1.07256
TG 54:7; 18:1_18:2_18:4	[M+NH4]+	894.75	26.264																					5.64474														3.8465
TG 54:7; 18:1_18:3_18:3	[M+NH4]+	894.754	20.829	599.509	595.479									369.19	554.214						5.29476	2.40184	1.90485					94.6482	177.863						2.16557	0.822577	0.27558
TG 54:7; 20:1_18:2_16:4	[M+NH4]+	894.751	21.415	629.532	597.487	567.432															6.8096	10.0352	10.5668												4.66088	1.09145	1.11269
TG 54:8; 18:2_18:2_18:4	[M+NH4]+	892.75	21.007																		0.162062	1.43116	1.22901	6.80458											0.135077	0.789711	0.796118	3.66331
TG 54:8; 20:1_16:3_18:4	[M+NH4]+	892.714	14.506																					4.71626														2.138
TG 54:8; 18:2_18:3_18:3	[M+NH4]+	892.743	20.277	597.49	595.475							678.133	793.309	349.683	781.519	2.14478	1480.59	1030.63	853.866	463.8	2556.47	4513.88	5246.51	2.21353	898.344	74.8375	144.823	64.0268	144.122	432.764	1.5255	188.738	166.691	103.53	439.807	605.757	762.301	2.39472	160.521
TG 54:9; 18:1_18:3_18:5	[M+NH4]+	890.698	18.074																		0.537275	0.0677952	0.06394												0.629768	0.0418562	0.0385373
TG 54:9; 18:1_18:4_18:4	[M+NH4]+	890.742	16.436																					6.60534														1.99663
TG 54:9; 18:2_18:3_18:4	[M+NH4]+	890.729	19.365																					4441.72														2754.65
TG 54:9; 18:3_18:3_18:3	[M+NH4]+	890.72	19.435	595.476								277.545	522.364	155.761	596.651	51.3164	935.446	410.843	308.119	170.252	1847.16	2942.72	4878.3	1.1732	426.088	37.2421	144.749	30.6565	209.754	264.356	19.1528	70.1858	67.2412	41.2986	636.992	1181.76	820.587	0.261998	136.038
TG 56:0; 14:0_20:0_22:0	[M+NH4]+	936.893	23.003																						3.92877														1.04962
TG 56:0; 14:0_18:0_24:0	[M+NH4]+	936.897	23															6.31107	3.95058	2.87312					2.65486							1.91347	1.0832	0.948256					0.882889
TG 56:0; 16:0_16:0_24:0	[M+NH4]+	936.895	22.995	663.626	551.505							3.44725	2.85253	5.05331	16.9501						3.47752	8.45212	9.56818			0.979299	0.747176	2.1996	15.436						0.834443	3.89911	3.75601
TG 56:1; 16:0_24:0_16:1	[M+NH4]+	934.876	22.783	663.632	661.609	549.49						6.6017	6.3981			77.7516	1.68729	11.9242	7.94937	4.55625						2.15246	1.40195			2.23473	13.8308	4.33787	3.03429	2.24466
TG 56:1; 18:0_20:0_18:1	[M+NH4]+	934.877	22.773	635.597	633.579	605.551															28.8334	316.23	361.382		19.4227										34.1409	54.4449	45.7961		12.6026
TG 56:1; 16:0_22:0_18:1	[M+NH4]+	934.865	23.421																					19.337														7.29328
TG 56:1; 18:0_18:1_20:0	[M+NH4]+	934.881	22.777	635.601	633.583	605.556								7.86796	22.8426						28.8334	316.23	361.382	340.798				2.55825	20.3199						34.1409	54.4449	45.7961	41.5205
TG 56:10; 18:3_18:3_20:4	[M+NH4]+	916.737	19.652																						1.70447														0.545426
TG 56:2; 18:0_20:0_18:2	[M+NH4]+	932.868	22.554																					1038.91														259.112
TG 56:2; 20:0_18:1_18:1	[M+NH4]+	932.854	21.888									1.76777	3.46872					5.47913	7.11618	2.9162						0.621019	2.96101					1.89718	4.67976	1.80629
TG 56:2; 18:0_18:1_20:1	[M+NH4]+	932.862	22.543	633.589	631.567	605.554						7.90266	30.2056	34.0115	58.9739	191.274	0.835538	15.9125	9.53241	6.31047	149.649	1177.61	1230.37	110.323	136.365	1.71241	23.5495	20.4461	37.0632	0.820078	40.861	3.08438	2.61566	3.77585	169.4	145.026	151.441	45.1513	99.8879
TG 56:3; 18:0_20:0_18:3	[M+NH4]+	930.861	22.406																					555.008														173.176
TG 56:3; 18:0_20:1_18:2	[M+NH4]+	930.841	26.244																		1.14692	6.17944	8.94482	10.4518											1.06467	2.15419	1.40123	6.94855
TG 56:3; 20:0_16:1_20:2	[M+NH4]+	930.845	22.674																		1.27054	98.0074	98.0161												1.59153	15.7451	13.2251
TG 56:3; 18:1_18:1_20:1	[M+NH4]+	930.853	22.329	631.569	603.532							16.5799	136.596	157.272	262.254			44.4683	18.3684	16.4188	1.52034	96.7447	117.57	216.744	391.039	4.65939	120.748	110.616	169.781			15.597	5.92309	21.9896	1.04022	20.7434	15.6806	185.885	171.471
TG 56:3; 20:0_18:1_18:2	[M+NH4]+	930.847	22.332	633.58	631.562	601.51															399.043	1714.1	1539.25												308.731	488.197	509.568
TG 56:4; 18:1_18:1_20:2	[M+NH4]+	928.833	19.991															0.0881268	0.309661	1.4775	3.61577	0.993962	0.370212									0.0703715	0.191848	1.16522	4.44056	0.747865	0.201032
TG 56:4; 18:1_20:1_18:2	[M+NH4]+	928.839	22.12	631.566	629.548	601.521						31.5423	213.862	249.773	384.386			74.1949	29.1945	25.6945	457.627	1818.84	1893.66	1385.38	506.678	6.59142	179.03	167.444	228.518			20.9976	11.0522	32.9484	272.747	375.424	423.13	383.818	244.121
TG 56:4; 20:0_18:1_18:3	[M+NH4]+	928.821	23.642																					143.369														154.468
TG 56:4; 20:0_18:2_18:2	[M+NH4]+	928.817	21.629											5.06072	7.41305	699.064	61.6598	22.6886	10.0674	10.0654								2.30456	3.85561	55.1362	252.503	5.52953	3.83473	11.478
TG 56:4; 20:1_20:1_16:2	[M+NH4]+	928.825	21.083																					5.90876														3.14913
TG 56:5; 18:0_18:2_20:3	[M+NH4]+	926.812	21.23															3.80894	3.43244	2.82359												0.592214	0.502854	0.663706
TG 56:5; 18:0_20:2_18:3	[M+NH4]+	926.817	20.997									0.778028	2.74069								16.1069	16.6597	9.69831			0.176639	0.832097								6.2094	9.65935	1.70657
TG 56:5; 18:1_18:1_20:3	[M+NH4]+	926.811	19.671																		4.98425	3.05311	1.75746												6.87732	2.70184	0.756477
TG 56:5; 18:1_18:2_20:2	[M+NH4]+	926.816	20.029																		5.07903	3.44591	2.40576	15.3556											3.63171	1.95863	0.868107	15.2158
TG 56:5; 18:1_20:1_18:3	[M+NH4]+	926.814	24.878											0.175807	1.43365									334.257	642.97			0.249616	1.85559									168.332	304.263
TG 56:5; 20:0_18:2_18:3	[M+NH4]+	926.827	21.947	631.563	629.565	597.495												29.5916	12.2133	9.35771	493.163	2144.36	2373.11	1731.82								6.15753	4.46366	12.2517	335.235	223.975	358.076	425.933
TG 56:5; 20:1_18:2_18:2	[M+NH4]+	926.831	21.891	653.566	631.563	629.551						66.709	304.344	419.448	675.096	1099.87	22.629	154.889	78.8315	79.1566	483.462	1317.16	809.52		482.458	19.0052	210.162	164.674	367.179	17.6631	382.202	40.5974	23.4218	64.2806	228.783	530.582	361.207		164.83
TG 56:6; 18:0_18:1_20:5	[M+NH4]+	924.799	20.506									0.489869	2.68609								17.7901	15.0328	12.8149			0.0677585	0.864117								7.50311	3.23321	1.8364
TG 56:6; 18:0_18:2_20:4	[M+NH4]+	924.799	20.499											0.623933	3.08374													0.227223	0.176997
TG 56:6; 18:0_20:2_18:4	[M+NH4]+	924.818	21.864									178.356	69.1789					248.97	243.794	238.714						71.4549	71.6655					81.9645	114.735	131.39
TG 56:6; 18:1_18:1_20:4	[M+NH4]+	924.8	20.039											0.163934	0.564382													0.141633	0.29827
TG 56:6; 18:1_20:2_18:3	[M+NH4]+	924.789	21.294									10.9009	43.0724								6.3676	7.86615	7.69729			1.64867	32.8192								3.6794	1.31638	1.14357
TG 56:6; 18:2_18:2_20:2	[M+NH4]+	924.823	21.792									75.4454	95.4954													40.7212	44.7586
TG 56:6; 20:0_18:2_18:4	[M+NH4]+	924.794	23.996																		2.31853	5.96977	12.2889												4.25759	5.34076	10.2133
TG 56:6; 20:0_18:3_18:3	[M+NH4]+	924.802	12.871																					7.81131														6.61439
TG 56:6; 20:1_18:2_18:3	[M+NH4]+	924.806	21.637	629.555	627.539	597.492						61.8952	359.033	497.149	786.76	765.671	128.502	193.571	54.2667	44.5586	482.418	2033.95	2201.81	155.827	796.031	18.2821	250.213	291.617	454.291	115.962	245.27	53.5083	27.8517	71.2785	285.988	209.392	246.455	149.837	441.827
TG 56:6; 18:2_18:3_20:1	[M+NH4]+	924.806	21.637	629.562	627.546	597.495								497.149	786.76													291.617	454.291
TG 56:7; 16:1_18:3_22:3	[M+NH4]+	922.787	19.81									0.193977	1.34474													0.036901	0.438258
TG 56:7; 18:1_18:1_20:5	[M+NH4]+	922.779	20.336																		3.21339	1.17592	1.07342												1.06394	0.724145	0.158061
TG 56:7; 18:1_18:3_20:3	[M+NH4]+	922.791	18.611																					1.32798														1.10717
TG 56:7; 18:2_18:2_20:3	[M+NH4]+	922.776	19.033																		0.752771	1.55862	1.74028												0.737636	1.14524	1.55834
TG 56:7; 18:2_20:2_18:3	[M+NH4]+	922.776	19.782	627.542	625.526	597.484						37.0724	268.72			2.79879	95.3786	143.158	41.5489	38.2278	409.744	3136.52	3909.58	11.9792		7.17939	208.988			64.9614	1.88422	38.0929	14.3308	56.0657	190.406	586.448	445.632	3.24345
TG 56:7; 20:1_18:3_18:3	[M+NH4]+	922.791	21.334											254.341	466.037						0.918031	4.83486	7.59717	10.4869	632.842			173.945	282.883						0.679462	1.59089	1.12851	12.4793	327.044
TG 56:7; 18:3_18:3_20:1	[M+NH4]+	922.791	21.334	627.539	595.476									254.341	466.037													173.945	282.883
TG 56:8; 18:2_18:2_20:4	[M+NH4]+	920.766	21.093																						6.60072														4.2339
TG 56:8; 18:2_18:3_20:3	[M+NH4]+	920.772	20.92	625.521	623.498	597.479						9.28173	26.9898	14.827	36.8981	3.02785	31.3751	43.6413	10.5469	4.45182	176.391	891.937	1396.68	1571.36	64.6109	1.28462	12.3096	7.1751	11.459	7.79018	4.2622	10.3714	2.3533	1.89356	41.4634	309.571	188.707	181.426	54.898
TG 56:9; 18:2_18:2_20:5	[M+NH4]+	918.747	20.662																						1.34449														0.653843
TG 56:9; 18:3_18:3_20:3	[M+NH4]+	918.76	20.412	623.5	595.47							3.88223	12.0757	4.49715	24.5603	0.763761	9.11865	13.3229	3.54597	1.69703	63.2538	453.122	974.472	1411.53	20.9212	0.384802	4.07314	2.18115	3.78848	2.37625	0.398152	3.83055	0.526418	0.751633	12.4331	228.759	237.553	277.753	18.8621
TG 58:0; 16:0_20:0_22:0	[M+NH4]+	964.918	23.263																						3.26776														1.41474
TG 58:0; 16:0_18:0_24:0	[M+NH4]+	964.928	23.249																		1.97064	8.52339	10.7												0.568638	2.40444	2.27331
TG 58:0; 18:0_20:0_20:0	[M+NH4]+	964.922	22.568									4.30663	2.94657													1.12326	1.10183
TG 58:0; 16:0_16:0_26:0	[M+NH4]+	964.922	23.258	691.664	551.51							2.06224	1.57581	2.44224	7.45697	30.4805	0.509136	3.19497	2.09323	1.22259						0.586641	0.433333	1.20582	6.31763	0.260523	8.04015	1.31292	0.777423	0.490656
TG 58:1; 18:0_22:0_18:1	[M+NH4]+	962.892	23.575																					4.1276														3.46955
TG 58:1; 20:0_20:0_18:1	[M+NH4]+	962.92	23.709																					1.17889														0.686806
TG 58:1; 16:0_24:0_18:1	[M+NH4]+	962.909	23.011	689.647	663.623	577.517						4.02079	3.50981	5.44441	14.8011	5.68528	1.35821	7.45875	5.29299	3.4316	13.3046	242.946	258.728	213.279	9.81191	0.948466	0.754914	2.33421	11.3921	0.4754	2.43463	2.76108	2.20677	1.64609	15.4196	27.1511	18.2227	33.5246	5.94555
TG 58:10; 18:0_20:5_20:5	[M+NH4]+	944.783	19.599																						7.47978														4.11307
TG 58:10; 18:2_20:4_20:4	[M+NH4]+	944.762	20.945																						2.81009														2.61623
TG 58:2; 20:0_18:1_20:1	[M+NH4]+	960.904	24.246	661.612	633.575	631.546						4.78573	9.41716					9.51544	6.00108	3.86742				3.15888		1.21352	4.9264					2.6467	1.67969	1.32006				2.15473
TG 58:2; 16:0_24:0_18:2	[M+NH4]+	960.902	22.789	687.624	663.632	575.509																		778.311														93.6848
TG 58:2; 18:1_20:0_20:1	[M+NH4]+	960.895	22.772	661.618	633.574	631.563								13.3712	22.8193						49.967	741.134	844.53		59.5536			5.95721	14.8364						51.2389	98.4206	131.557		50.9058
TG 58:2; 22:0_18:1_18:1	[M+NH4]+	960.886	22.783	661.602	603.527																60.5181	491.525	577.257												68.7245	106.266	68.2296
TG 58:3; 18:0_18:1_22:2	[M+NH4]+	958.873	22.885																		0.907885	64.9466	100.936												0.53038	20.5548	14.7957
TG 58:3; 18:1_18:1_22:1	[M+NH4]+	958.865	20.048																		0.475654	0.41719	0.0987089												0.557353	0.436766	0.0904488
TG 58:3; 20:0_20:1_18:2	[M+NH4]+	958.872	23.153																		1.96878	59.9089	128.402	164.775											1.94204	33.6771	32.9616	86.6092
TG 58:3; 16:0_24:1_18:2	[M+NH4]+	958.74	22.562	685.525	661.524	575.426										43.9243	17.9748													13.8367	11.7547
TG 58:3; 18:1_20:1_20:1	[M+NH4]+	958.883	22.54	659.605	631.565							7.48415	51.277	59.9687	90.5366			21.0589	9.03983	6.93655	122.88	1436.9	1728.52	1302.21	222.341	1.73534	44.5398	45.7264	57.7657			10.2278	3.05929	7.87576	121.294	209.815	252.117	425.351	150.349
TG 58:4; 18:1_20:1_20:2	[M+NH4]+	956.853	23.613																					105.936														85.9541
TG 58:4; 18:1_22:1_18:2	[M+NH4]+	956.862	22.663																					111.463														40.3255
TG 58:4; 20:0_18:2_20:2	[M+NH4]+	956.858	23.169																					160.677														41.5414
TG 58:4; 20:1_20:1_18:2	[M+NH4]+	956.86	22.885																		1.72837	55.7827	90.4801												1.02872	19.9031	13.7208
TG 58:4; 18:2_18:2_22:0	[M+NH4]+	956.856	22.157	659.604	659.604	599.515						3.88686	20.5528	27.1155	37.8062			9.96379	4.52447	4.11746						0.999897	15.8647	17.4849	17.215			2.8525	0.84818	3.17215
TG 58:4; 18:2_20:1_20:1	[M+NH4]+	956.867	22.347	659.6	629.555							12.1119	104.31	128.191	178.355	19.9534	35.1782	41.2003	13.1946	13.7774				191.906	339.694	3.56009	93.1042	94.9532	105.39	31.0494	3.40671	16.2205	5.00307	19.712				147.271	156.525
TG 58:4; 20:0_20:1_18:3	[M+NH4]+	956.873	22.406	635.596	629.559	601.518																		1129.39														323.453
TG 58:4; 22:0_18:2_18:2	[M+NH4]+	956.87	22.377	659.593	599.498																195.393	1297.49	1502.95												140.285	179.397	203.306
TG 58:5; 20:0_18:2_20:3	[M+NH4]+	954.842	18.458																					2.25491														2.40872
TG 58:5; 22:1_18:2_18:2	[M+NH4]+	954.842	21.051																					7.0254														8.11555
TG 58:5; 18:2_20:1_20:2	[M+NH4]+	954.851	22.143	657.583	629.559	627.54						39.1372	133.345	211.216	320.305			89.5924	45.8151	39.5094				14.9065	339.472	8.08295	100.014	108.036	79.7785			23.255	9.47045	23.279				7.93791	117.431
TG 58:5; 22:0_18:2_18:3	[M+NH4]+	954.857	22.184	659.59	657.578	597.481										7.74229	61.7904				204.882	1093.26	1216.9	880.532						27.435	1.33547				140.774	118.55	190.21	228.142
TG 58:6; 20:1_20:1_18:4	[M+NH4]+	952.846	22.054																						242.739														185.496
TG 58:6; 18:0_18:3_22:3	[M+NH4]+	952.82	20.93																					5.3401														3.55754
TG 58:6; 18:0_20:2_20:4	[M+NH4]+	952.83	21.064											1.23412	3.40934													0.703622	0.514001
TG 58:6; 18:1_22:2_18:3	[M+NH4]+	952.828	21.027																		9.12164	10.7701	10.2053												5.14945	3.20552	1.81788
TG 58:6; 18:2_20:2_20:2	[M+NH4]+	952.823	22.904																		1.09532	10.1836	19.3092												0.695997	4.75273	3.39512
TG 58:6; 20:1_20:1_18:4	[M+NH4]+	952.835	22.195																		7.15614	7.5257	10.5416												3.42865	1.34268	1.31747
TG 58:6; 20:1_20:2_18:3	[M+NH4]+	952.83	23.169	657.586	627.532	625.523						7.31536	90.2301			1.17677	22.3584	35.143	6.19591	7.70183	100.605	746.252	1054.88	43.1917		2.81887	82.2873			29.9678	0.833296	15.4558	4.33792	12.2163	123.518	161.419	144.586	8.46593
TG 58:6; 18:3_20:1_20:2	[M+NH4]+	952.838	21.926	657.585	627.535	625.523								89.617	128.623									43.1917	251.198			94.2377	112.552									8.46593	142.559
TG 58:6; 20:1_20:2_18:3	[M+NH4]+	952.839	21.946	657.58	627.533	625.518															100.605	746.252	1054.88												123.518	161.419	144.586
TG 58:6; 22:0_18:3_18:3	[M+NH4]+	952.836	22.022	657.581	595.472																84.3456	117.085	199.307												47.5302	45.2187	39.2755
TG 58:6; 22:1_18:2_18:3	[M+NH4]+	952.837	21.94	657.586	655.562	597.485																		760.048														211.109
TG 58:7; 16:0_18:3_24:4	[M+NH4]+	950.813	20.535															1.75426	1.40416	0.497689												0.528911	0.428208	0.24129
TG 58:7; 16:1_20:3_22:3	[M+NH4]+	950.814	20.537									0.708466	1.6115													0.100441	0.51963
TG 58:7; 18:1_18:1_22:5	[M+NH4]+	950.805	21.352									1.36914	2.50201	3.82058	5.66851											0.398113	1.48966	2.54565	3.19645
TG 58:7; 18:2_20:2_20:3	[M+NH4]+	950.8	20.074																					5.95484														1.01985
TG 58:7; 20:2_20:2_18:3	[M+NH4]+	950.807	26.301																		0.15955	1.19841	2.5121	3.1292											0.0970487	1.09772	0.922233	1.86268
TG 58:7; 22:1_18:3_18:3	[M+NH4]+	950.819	21.696	655.566	595.466							4.04618	41.4368	36.3896	60.8304	2.2864	13.0245	16.9334	4.24793	3.707	47.1179	643.431	1016.16	779.436	128.748	0.82549	36.5961	25.5805	34.4332	10.1222	1.3372	6.6545	1.56477	5.06208	35.9741	254.75	111.594	194.127	95.4119
TG 58:8; 16:0_20:2_22:6	[M+NH4]+	948.781	21.039									0.935961	1.35177					0.825614	0.278347	0.258398						0.401252	0.436196					0.575693	0.152673	0.132142
TG 58:8; 16:0_20:4_22:4	[M+NH4]+	948.795	20.278									3.71447	4.1601													0.415743	0.811011
TG 58:8; 16:2_16:2_26:4	[M+NH4]+	948.803	19.809									0.790247	1.63011													0.148557	0.694107
TG 58:8; 16:2_22:2_20:4	[M+NH4]+	948.786	21.013											1.54279	3.94648													1.3056	2.2041
TG 58:8; 18:0_20:3_20:5	[M+NH4]+	948.793	20.24	647.552	629.549	625.524															8.95733	7.60943	8.68477	4.40029											0.801391	1.73434	1.50867	1.22151
TG 58:8; 18:0_20:4_20:4	[M+NH4]+	948.797	19.79																					5.03373														0.75231
TG 58:8; 20:2_18:3_20:3	[M+NH4]+	948.805	21.677															2.77229	0.825536	0.727408				1.08052								0.936845	0.218197	0.49923				0.302354
TG 58:8; 20:2_20:2_18:4	[M+NH4]+	948.804	21.696																		0.45573	0.827779	1.41686												0.127195	0.363494	0.196357
TG 58:8; 18:2_18:3_22:3	[M+NH4]+	948.806	21.372	653.559	651.523	597.491						0.654925	4.04596	3.35904	5.78733						18.9662	50.2862	100.548	123.271	13.2324	0.13034	3.14192	1.94284	2.44624						5.15582	24.2321	20.5362	31.3292	8.4614
TG 58:8; 22:2_18:3_18:3	[M+NH4]+	948.668	21.375	653.461	595.391											1.03177	1.51895													0.695336	1.04119
TG 58:9; 18:1_20:4_20:4	[M+NH4]+	946.786	21.332																						2.29914														2.28912
TG 58:9; 16:0_22:4_20:5	[M+NH4]+	946.78	19.45											0.734892	1.75235													0.296515	0.0235851
TG 58:9; 18:0_18:3_22:6	[M+NH4]+	946.779	21.022	651.53	645.535	601.504												0.983702	0.300594	0.262706												0.324132	0.0479864	0.203354
TG 58:9; 18:3_18:3_22:3	[M+NH4]+	946.792	21.016	651.535	595.472							0.195439	1.51356	1.11218	2.71939	10.2178	0.641255				6.51636	103.211	297.069	400.373	7.66811	0.0359351	1.21709	0.732321	1.64056	0.41597	2.26475				2.22161	98.9016	74.8518	88.6626	6.33231
TG 60:0; 18:0_20:0_22:0	[M+NH4]+	992.954	23.536																						6.07057														3.56875
TG 60:0; 16:0_20:0_24:0	[M+NH4]+	992.962	23.536											1.15062	3.74837						0.996547	9.43177	15.3575	11.5368				0.686805	0.188072						0.462694	2.67313	2.21702	7.09494
TG 60:0; 20:0_20:0_20:0	[M+NH4]+	992.944	23.527	663.621										0.960733	1.96027						2.82653	5.46784	6.52927					0.687885	1.52908						1.46124	3.45931	3.99055
TG 60:1; 16:0_26:0_18:1	[M+NH4]+	990.941	23.258	717.688	691.656	577.516						2.09716	1.66075			15.5481	0.596994									0.667563	0.469172			0.321035	3.84663
TG 60:1; 22:0_22:0_16:1	[M+NH4]+	990.935	22.66									3.12307	2.8045													1.23505	1.53599
TG 60:1; 18:0_24:0_18:1	[M+NH4]+	990.935	23.263	717.673	689.643	631.566								2.55509	8.11041						6.7564	163.026	183.622	152.741	4.36453			1.04665	4.99242						8.00649	21.0048	24.6699	34.5705	2.36993
TG 60:10; 18:2_18:2_24:6	[M+NH4]+	972.815	18.897																		0.0601542	12.9418	8.88379												0.088979	4.2036	1.61129
TG 60:10; 18:2_20:2_22:6	[M+NH4]+	972.804	17.835																		0.0476641	2.82959	1.62052												0.0373413	1.37326	0.467048
TG 60:10; 20:3_20:3_20:4	[M+NH4]+	972.789	17.514																		0.0354742	2.3613	4.44887												0.0417023	1.99306	2.002
TG 60:2; 24:0_18:1_18:1	[M+NH4]+	988.907	24.131	689.645	603.517							2.13273	2.6807					5.10254	3.41625	2.00153	34.3471	439.067	413.667	6.72734		0.710164	0.60224					1.2762	1.00177	0.736041	48.9476	31.6363	54.6648	8.55656
TG 60:2; 16:0_26:0_18:2	[M+NH4]+	988.784	23.038	715.561	691.57	575.429										42.408	1.66594													0.583035	12.0666
TG 60:2; 22:0_18:1_20:1	[M+NH4]+	988.929	23.016	689.651	661.611	631.556								5.05317	10.0459									410.403	15.8616			1.23727	3.67153									43.1929	10.8998
TG 60:3; 20:0_22:0_18:3	[M+NH4]+	986.901	23.134																					42.6331														18.603
TG 60:3; 20:0_22:1_18:2	[M+NH4]+	986.898	23.958																					10.98														9.22633
TG 60:3; 18:1_20:1_22:1	[M+NH4]+	986.911	22.758	687.635	659.601	631.572						2.44992	6.50239	9.15859	13.4887						31.5232	773.365	903.031	44.0901		0.586374	4.17204	5.70409	7.33156						26.7208	93.3036	84.012	17.6095
TG 60:3; 20:1_20:1_20:1	[M+NH4]+	986.897	22.775															5.06378	2.79644	1.78854												1.28094	1.16969	1.1842
TG 60:3; 22:0_20:1_18:2	[M+NH4]+	986.919	22.794	689.649	659.598	629.546																		846.039														76.7162
TG 60:3; 24:0_18:1_18:2	[M+NH4]+	986.894	22.639	689.652	687.627	601.512										5.49975	3.52491				42.321	331.534	420.702	193.469	47.666					1.5907	1.36171				48.2582	143.858	104.895	48.9272	41.8951
TG 60:4; 24:0_18:2_18:2	[M+NH4]+	984.88	22.387	687.625	599.495							1.47365	4.26084			6.1556	12.7102									0.344282	2.45759			4.22789	1.8363
TG 60:4; 18:1_18:1_24:2	[M+NH4]+	984.911	21.128											0.0377696	10.1872													0.0192346	3.90132
TG 60:4; 18:1_22:1_20:2	[M+NH4]+	984.888	23.402																					34.1159														16.5315
TG 60:4; 20:0_16:2_24:2	[M+NH4]+	984.886	22.894																					40.8965														16.1126
TG 60:4; 18:2_20:1_22:1	[M+NH4]+	984.896	22.563	687.633	657.582	629.554						3.60396	15.3938	18.1335	24.1751			9.92879	4.05536	2.8704					86.1093	0.748659	11.696	12.2072	12.5304			3.13628	1.10575	2.43133					65.1433
TG 60:4; 20:1_22:1_18:2	[M+NH4]+	984.892	22.595	687.621	657.582	629.541															62.4294	631.293	827.576												46.9511	101.761	109.822
TG 60:4; 24:0_18:1_18:3	[M+NH4]+	984.893	22.593	689.644	685.611	599.504																		715.585														128.197
TG 60:5; 24:0_18:2_18:3	[M+NH4]+	982.877	22.4	713.635	711.624	597.482																			101.819														50.9639
TG 60:5; 20:1_18:2_22:2	[M+NH4]+	982.873	23.396																					23.4442														8.10208
TG 60:5; 20:1_22:1_18:3	[M+NH4]+	982.872	26.306	687.628	655.564	627.538						12.2925	23.5681													3.2657	10.3057
TG 60:5; 24:1_18:2_18:2	[M+NH4]+	982.871	22.655																		47.965	364.551	505.205	15.5112											19.0251	69.1578	61.6384	4.73599
TG 60:5; 18:3_20:1_22:1	[M+NH4]+	982.881	22.406	687.635	655.568	627.534								25.2828	28.376			25.8138	17.6369	17.6742				3.84199				24.8988	26.2973			5.64638	3.87667	6.9477				3.21166
TG 60:5; 24:0_18:2_18:3	[M+NH4]+	982.875	22.425	713.635	711.624	597.482										1.08228	42.4379				58.3104	393.226	539.17	430.525						8.91951	0.310279				30.136	80.4372	53.3144	86.8051
TG 60:6; 24:0_18:3_18:3	[M+NH4]+	980.876	22.286																						94.1874														64.7098
TG 60:6; 24:1_18:2_18:3	[M+NH4]+	980.858	22.195	685.611	683.595	597.492						3.10163	20.5232			0.424101	5.27892				62.2864	144.812	202.888			1.47837	8.14046			1.92029	0.17492				10.2013	37.3889	22.5913
TG 60:6; 18:0_22:2_20:4	[M+NH4]+	980.861	21.428											1.47433	1.42808													0.577565	0.70826
TG 60:6; 18:2_18:2_24:2	[M+NH4]+	980.865	23.356																		1.8406	3.56487	4.60678												0.818477	2.23213	2.37428
TG 60:6; 18:2_20:2_22:2	[M+NH4]+	980.858	23.437																					11.5172														5.18895
TG 60:6; 20:2_20:2_20:2	[M+NH4]+	980.861	21.984											2.36526	4.64631									5.33334				1.11057	0.298903									4.16598
TG 60:6; 22:1_20:2_18:3	[M+NH4]+	980.868	22.195	591.528	577.516	565.512								9.06913	16.4323									155.038	39.3801			6.17942	3.41752									39.7623	24.923
TG 60:7; 24:1_18:3_18:3	[M+NH4]+	978.844	22.003	683.597	595.474							1.10015	11.299			1.49681	27.1571	5.70551	1.68933	0.719932	30.793	64.8365	120.884		18.3499	0.162951	2.6644			6.64143	1.07061	2.74323	0.442381	0.198114	7.73005	33.7547	18.1576		8.74908
TG 60:7; 22:1_18:3_20:3	[M+NH4]+	978.844	21.984	683.592	655.566	623.501								5.36243	15.6058									79.4494				1.74999	1.23028									24.0215
TG 60:8; 20:2_18:3_22:3	[M+NH4]+	976.831	21.706	681.59	651.53	625.506						0.121365	0.474054	0.684803	1.50478						1.67075	3.64866	7.28361	6.99718	1.46001	0.0529459	0.271809	0.366055	0.353871						0.465832	2.04116	1.49189	2.45061	0.68659
TG 60:8; 24:2_18:3_18:3	[M+NH4]+	976.69	21.729	681.488	595.394											2.16547	0.544121													0.12874	0.865716
TG 60:9; 18:0_20:4_22:5	[M+NH4]+	974.812	19.389																					26.4058														4.22563
TG 60:9; 18:1_20:3_22:5	[M+NH4]+	974.799	21.393																					2.95334														1.1254
TG 60:9; 20:0_20:4_20:5	[M+NH4]+	974.823	17.878																		0.0774008	6.17284	10.5202												0.0932321	1.8244	2.04153
TG 60:9; 20:3_20:3_20:3	[M+NH4]+	974.806	19.349																		0.04864	1.32751	2.25329	25.4689											0.0346416	0.841055	0.934702	5.95227
TG 62:0; 20:0_20:0_22:0	[M+NH4]+	1020.98	23.843	691.656	663.615																6.5261	6.97081	9.55352		12.2242										2.38764	1.74437	1.75327		7.03015
TG 62:0; 16:0_22:0_24:0	[M+NH4]+	1020.99	23.855																		1.02507	6.0315	8.44861	2.36214											0.341967	3.97952	3.67916	1.67957
TG 62:0; 18:0_20:0_24:0	[M+NH4]+	1020.99	23.536																					3.42448														1.78535
TG 62:1; 22:0_22:0_18:1	[M+NH4]+	1018.97	23.536																						2.74401														1.42904
TG 62:1; 18:0_18:1_26:0	[M+NH4]+	1018.97	23.536	719.699	717.683	605.548								1.11215	4.31648						2.05474	41.4424	54.6086	58.8108				0.709541	2.0293						1.22376	7.28981	9.31009	41.0267
TG 62:10; 18:0_20:5_24:5	[M+NH4]+	1000.85	20.101																		0.0845243	2.31505	2.4539												0.0889361	1.12745	1.16584
TG 62:10; 20:2_20:2_22:6	[M+NH4]+	1000.85	17.962																		0.061292	6.53728	6.46581												0.0684422	4.42886	4.14866
TG 62:10; 20:2_20:4_22:4	[M+NH4]+	1000.84	18.444																		0.0629061	2.14537	4.51357												0.04188	1.39239	2.71841
TG 62:2; 24:0_18:1_20:1	[M+NH4]+	1016.96	23.263	717.673	689.643	631.566								2.44588	4.57908			3.09995	1.81033	1.37944	10.5634	328.834	376.284	308.896	6.03161			0.803776	2.47602			0.637066	0.737156	0.582084	13.5731	49.7153	54.4252	45.4768	3.67173
TG 62:3; 26:0_18:1_18:2	[M+NH4]+	1014.94	23.042	717.581	715.576	601.439										8.11691	0.255699								11.6436					0.136874	1.15678								8.36423
TG 62:3; 24:0_20:1_18:2	[M+NH4]+	1014.94	23.022	717.669	687.632	629.557								3.31302	5.50313						11.4714	413.995	443.168	394.493				0.699877	2.87279						13.1179	86.4383	74.478	60.2706
TG 62:4; 20:1_24:1_18:2	[M+NH4]+	1012.92	22.789																						11.1029														13.124
TG 62:4; 26:0_18:1_18:3	[M+NH4]+	1012.92	22.84																						14.8758														11.1986
TG 62:4; 24:0_20:1_18:3	[M+NH4]+	1012.93	22.821	717.669	685.61	627.535								3.39119	6.47145						14.9608	283.832	352.814	355.962				2.46667	1.55845						16.7925	46.1674	73.2016	41.7884
TG 62:4; 26:0_18:2_18:2	[M+NH4]+	1012.93	22.827	715.647	599.497											33.0542	2.63058	2.60529	1.29644	0.951684	16.5572	271.255	384.403							0.963211	6.5243	1.33014	0.426702	0.502715	13.9263	52.9201	50.6901
TG 62:5; 18:2_18:3_26:0	[M+NH4]+	1010.91	22.609	715.663	713.641	597.49								4.86658	8.48386	5.34041	5.03825	2.6713	1.75535	0.682618					16.2899			2.53196	1.52502	1.5333	1.29589	1.21222	0.771497	0.456518					10.4869
TG 62:5; 18:3_20:1_24:1	[M+NH4]+	1010.91	22.565	715.654	683.604	627.536								4.85478	8.25238													2.09221	1.15321
TG 62:5; 26:1_18:2_18:2	[M+NH4]+	1010.91	22.632	713.633	599.495													3.38822	1.4647	1.70838	20.7368	137.005	157.111	149.656								1.41201	1.0547	0.781343	12.6463	11.8127	16.8421	18.3865
TG 62:6; 26:0_18:3_18:3	[M+NH4]+	1008.9	22.492															2.66632	2.14164	2.73278					6.84663							0.263636	0.946063	1.49814					6.35911
TG 62:6; 20:1_20:1_22:4	[M+NH4]+	1008.89	19.524																		0.0191244	1.01676	1.8378												0.0251729	1.48333	0.572991
TG 62:6; 26:1_18:2_18:3	[M+NH4]+	1008.75	22.439	713.546	711.531	597.412										23.3239	5.17743				15.8836	46.8079	46.0739							1.40885	3.60689				6.07858	4.73698	4.08646
TG 62:7; 20:2_22:2_20:3	[M+NH4]+	1006.88	19.991																		0.0353903	0.229567	0.377338												0.034305	0.220522	0.474581
TG 62:7; 26:1_18:3_18:3	[M+NH4]+	1006.87	22.233	711.629	595.471									0.427014	1.63599						4.43353	6.63509	8.69976	6.14954				0.113328	1.10532						1.85467	1.61404	0.857597	1.65612
TG 62:8; 18:0_22:3_22:5	[M+NH4]+	1004.86	20.928	703.613	657.581	653.547								0.872176	1.74945													0.375352	0.545574
TG 62:8; 18:0_22:4_22:4	[M+NH4]+	1004.86	20.928	703.613	655.554																4.89874	5.81869	8.36993												1.25274	1.72032	1.03025
TG 62:8; 18:0_24:3_20:5	[M+NH4]+	1004.86	20.89	685.615	625.51																			10.5224														2.21489
TG 62:9; 20:1_20:2_22:6	[M+NH4]+	1002.82	18.975																					0.872667														0.593615
TG 62:9; 20:2_22:3_20:4	[M+NH4]+	1002.86	19.701																		0.062744	3.61663	9.45758												0.0782559	2.40086	1.74677
TG 62:9; 18:0_24:4_20:5	[M+NH4]+	1002.83	20.395	683.597	625.515																			7.99892														1.75674
TG 62:9; 20:1_20:4_22:4	[M+NH4]+	1002.86	20.039	681.517	675.583	653.543																		2.12688														0.494835
TG 64:0; 20:0_22:0_22:0	[M+NH4]+	1049.02	24.169	719.688	691.658																6.28666	6.1503	8.77113		16.4619										2.42608	1.69723	2.87845		7.4453
TG 64:1; 20:0_22:0_22:1	[M+NH4]+	1047	23.81																						2.18736														0.959728
TG 64:1; 20:0_24:0_20:1	[M+NH4]+	1047.02	23.824																						0.987852														0.391156
TG 64:1; 20:0_20:0_24:1	[M+NH4]+	1047	23.757																		1.65077	1.06798	1.45033												0.610339	0.271848	0.407318
TG 64:1; 20:0_26:0_18:1	[M+NH4]+	1046.99	23.847	747.72	717.677	633.577															0.498289	6.98317	11.9598	15.4094											0.465311	1.91082	2.35264	13.5731
TG 64:10; 22:1_20:3_22:6	[M+NH4]+	1028.88	19.716																					2.60133														1.49283
TG 64:2; 22:0_24:0_18:2	[M+NH4]+	1044.99	23.575																						1.83915														0.892135
TG 64:2; 28:0_18:1_18:1	[M+NH4]+	1044.97	23.56																						1.65949														0.747108
TG 64:2; 18:1_20:1_26:0	[M+NH4]+	1044.99	23.536	745.709	717.675	631.564								0.938732	2.49085						1.61081	43.4674	67.3988	86.1722				0.480911	1.18788						1.05887	9.97793	13.2219	54.6625
TG 64:3; 16:1_24:1_24:1	[M+NH4]+	1042.96	23.632																		0.486392	1.13679	3.11752	4.0391											0.172647	0.80047	1.68888	2.13303
TG 64:3; 26:0_20:1_18:2	[M+NH4]+	1042.97	23.281	745.701	715.658	629.546								1.41179	3.50236						2.2758	95.4099	156.874	170.312				0.536442	2.88568						1.27656	26.4915	27.8955	61.1041
TG 64:3; 28:0_18:1_18:2	[M+NH4]+	1042.96	23.057	745.698	743.688	601.509															1.07419	15.5205	25.2754		3.44476										0.465653	7.5947	6.96118		2.19123
TG 64:4; 18:1_28:1_18:2	[M+NH4]+	1040.95	23.061																						5.97711														4.266
TG 64:4; 20:1_26:1_18:2	[M+NH4]+	1040.95	23.019											1.49596	3.07041						2.8466	56.5265	32.7029					0.841897	0.583571						2.27081	23.3098	3.91926
TG 64:4; 26:0_20:1_18:3	[M+NH4]+	1040.96	23.076											1.63879	2.86049						2.78986	46.7767	112.862	114.93				1.04139	0.302726						2.10632	36.0778	17.9753	22.7751
TG 64:5; 28:1_18:2_18:2	[M+NH4]+	1038.94	22.859	741.679	599.5																				6.69687														3.75208
TG 64:5; 18:2_18:2_28:1	[M+NH4]+	1038.94	22.837	741.673	599.508									1.22716	2.19963						3.94877	35.0888	42.8874					0.916459	0.867766						2.12109	5.6309	4.71748
TG 64:5; 26:1_18:2_20:2	[M+NH4]+	1038.94	22.845	741.666	713.631	727.525																		44.8491														9.3628
TG 64:6; 18:3_18:3_28:0	[M+NH4]+	1036.92	22.655	741.676	595.471									0.469366	1.73511													0.404827	1.43397
TG 64:6; 28:1_18:2_18:3	[M+NH4]+	1036.93	22.637	741.657	739.637	597.487															1.9501	8.3266	9.8225	9.20959	4.81405										0.959034	1.41502	0.87351	1.04591	2.46641
TG 64:7; 28:1_18:3_18:3	[M+NH4]+	1034.93	22.519	739.637	595.458																0.990539	1.0351	1.2569		6.85912										0.301635	0.232339	0.196879		2.53966
TG 64:7; 20:2_22:2_22:3	[M+NH4]+	1034.93	20.573																					0.978401														0.294205
TG 64:7; 18:0_20:3_26:4	[M+NH4]+	1034.9	21.693	733.663	711.607	629.553															1.55082	4.44293	10.1441												0.820169	2.59223	1.32616
TG 64:8; 18:0_26:3_20:5	[M+NH4]+	1032.9	20.607	731.64	713.642	625.52															0.831354	0.600904	0.952396	0.748562											0.238485	0.177284	0.285601	0.247269
TG 64:9; 18:0_26:4_20:5	[M+NH4]+	1030.87	20.987																		0.53314	1.1333	2.03926	1.68421											0.152301	0.499473	0.27916	0.316681
TG 66:0; 22:0_22:0_22:0	[M+NH4]+	1077.05	24.519	719.701																	1.84887	1.72627	2.32841		9.66997										0.707756	0.456225	0.572857		4.53981
TG 66:1; 22:0_22:0_22:1	[M+NH4]+	1075.03	24.054																		1.36723	0.509732	0.514326												0.452628	0.440463	0.375782
TG 66:2; 28:0_18:1_20:1	[M+NH4]+	1073.01	23.824	773.729	745.697	631.564															0.607128	5.34466	9.25332												0.376181	1.28652	2.4578
TG 66:3; 28:0_20:1_18:2	[M+NH4]+	1071	23.534	773.728	743.679	629.539															0.739775	14.0621	25.5292												0.515846	4.00811	5.11979
TG 66:4; 20:1_28:1_18:2	[M+NH4]+	1068.98	23.259	771.716	741.672	629.546															1.04977	13.082	9.23698												0.526907	5.95539	5.30868
TG 66:5; 18:1_18:1_30:3	[M+NH4]+	1066.96	23.062																						2.58561														1.37241
TG 66:5; 30:1_18:2_18:2	[M+NH4]+	1066.97	23.063	769.715	599.504																0.987129	8.99795	10.8781												0.581762	1.39175	1.70724
TG 66:6; 18:1_18:2_30:3	[M+NH4]+	1064.95	22.874																						2.98093														1.92715
TG 66:6; 30:0_18:3_18:3	[M+NH4]+	1064.95	22.867	769.687	595.457																0.662324	2.42813	2.4951												0.173128	0.297017	0.338225
TG 66:7; 30:1_18:3_18:3	[M+NH4]+	1062.95	22.716																						4.87969														2.18855
TG 66:8; 16:1_30:3_20:4	[M+NH4]+	1060.93	22.567																						0.896842														0.640704
TG 68:0; 22:0_22:0_24:0	[M+NH4]+	1105.08	24.925																						1.38803														0.544606
TG 68:1; 22:0_22:0_24:1	[M+NH4]+	1103.06	24.469																						3.86789														2.77297
TG 68:2; 16:0_18:1_34:1	[M+NH4]+	1101.05	24.15	827.783	801.761	577.505															0.259167	1.61169	2.8246												0.223035	0.594757	0.693708
TG 68:2; 30:0_18:1_20:1	[M+NH4]+	1101.04	24.175	801.758	773.729	631.568															0.239567	1.46806	2.7478												0.245429	0.482574	0.807019
TG 68:3; 16:0_34:1_18:2	[M+NH4]+	1099.03	23.827	825.762	801.749	575.497															0.297309	5.03638	7.51346												0.263841	0.870139	1.16037
TG 68:4; 18:1_32:1_18:2	[M+NH4]+	1097.01	23.542	799.75	797.743	601.516															0.492252	5.47338	6.37023												0.247997	1.30201	2.51982
TG 68:4; 30:0_18:2_20:2	[M+NH4]+	1097.01	23.632	771.717	659.586																0.130827	1.14015	4.97483												0.0813843	0.438545	3.97871
TG 68:5; 32:1_18:2_18:2	[M+NH4]+	1095	23.309	797.738	599.504																0.535004	5.9279	7.54244												0.296702	1.23218	1.15317
TG 68:6; 32:1_18:2_18:3	[M+NH4]+	1092.98	23.112	797.73	795.714	597.485															0.355538	2.29507	2.97021												0.168135	0.458631	0.479724
TG 68:7; 18:1_30:2_20:4	[M+NH4]+	1090.98	22.942																						2.19545														0.880781
TG 68:7; 18:2_30:2_20:3	[M+NH4]+	1090.96	22.904																						1.57477														0.922936
TG 68:8; 18:1_30:3_20:4	[M+NH4]+	1088.95	22.77																						1.45608														0.935357
TG 68:9; 18:2_30:3_20:4	[M+NH4]+	1086.94	22.617																						0.834896														0.573773
TG 70:10; 30:2_20:4_20:4	[M+NH4]+	1112.96	22.674																						0.370277														0.275284
TG 70:11; 30:3_20:4_20:4	[M+NH4]+	1110.95	22.54																						0.173768														0.147194
TG 70:4; 22:0_18:1_30:3	[M+NH4]+	1125.06	23.805																						0.32975														0.242262
TG 70:8; 20:2_30:2_20:4	[M+NH4]+	1116.98	22.938																						0.586746														0.377109
TG 70:9; 30:2_20:3_20:4	[M+NH4]+	1114.96	22.779																						0.488119														0.412078

## Sheet: Rosettes
Lipid species	Adduct	m/z	RT (min)	Characteristic fragments								Response (rosettes of 14 d old plants)									Response (rosettes of 24 d old plants)									Response (PBQCs)
												RS_14d_1	RS_14d_2	RS_14d_3	RS_14d_4	RS_14d_5	RS_14d_6	RS_14d_7	RS_14d_8	RS_14d_9	RS_24d_1	RS_24d_2	RS_24d_3	RS_24d_4	RS_24d_5	RS_24d_6	RS_24d_7	RS_24d_8	RS_24d_9	PBQC_Rs_1	PBQC_Rs_2	PBQC_Rs_3	PBQC_Rs_4	PBQC_Rs_5	PBQC_Rs_6	PBQC_CV
Ceramides												46.6466	48.3088	47.7984	49.4953	49.5333	60.1009	52.173	54.6298	56.2397	43.3355	45.9449	46.9034	40.9223	29.7782	34.3851	46.1756	38.0324	36.1792	0	0	0	0	0	0
Cer_AP t34:1+O; t18:1/16:0+O	[M+H]+	570.507	9.601	298.3	280.259	262.242	552.495	534.496				0.573227	0.622475	0.484608	0.485317	0.346797	0.601191	0.508522	0.582359	0.456022	0.604143	0.46595	0.61353	0.495771	0.440742	0.464307	0.664136	0.529433	0.47827	0.15961	0.154382	0.16326	0.156595	0.147996	0.144904	4.50068
Cer_AP t40:0+O; t18:0/22:0+O	[M+H]+	656.616	15.481	300.3	282.279	264.265	620.598	638.609				0.0929889	0.113899	0.098348	0.0889966	0.0894814	0.103852	0.1395	0.110324	0.0860625	0.135088	0.147713	0.377014	0.260295	0.0921031	0.107715	0.21721	0.130906	0.10923	0.043093	0.040853	0.041204	0.041122	0.045279	0.031461	11.6997
Cer_AP t40:1+O; t18:1/22:0+O	[M+H]+	654.603	14.584	298.3	262.257	280.262	316.288	600.561	618.573	636.593		4.61751	4.8904	7.55331	5.42848	5.12613	7.31791	5.21391	3.41361	7.97631	4.83768	7.39281	5.80848	5.81598	6.10451	4.83566	4.66196	4.89619	4.81028	1.56925	1.50146	1.32357	1.48383	1.45973	0.731418	23.1377
Cer_AP t42:0+O; t18:0/24:0+O	[M+H]+	684.649	17.142	300.3	264.269	282.283	318.296	630.608	648.626	666.644		0.678499	0.589741	0.748062	0.493545	0.788234	0.74202	0.812147	0.893344	0.930331	0.712779	0.877582	1.80983	1.45043	0.426613	0.787931	1.56758	0.660707	0.577064	0.304994	0.301841	0.208424	0.208376	0.273348	0.281894	16.7366
Cer_AP t42:1+O; t18:0/24:1+O	[M+H]+	682.632	15.445	300.3	282.282	264.269	628.593	646.604	664.623			0.470945	0.465477	0.503425	0.452131	0.489424	0.607859	0.579375	0.557757	0.568831	0.599511	0.644649	0.856561	0.945226	0.480997	0.492687	1.04495	0.540049	0.542764	0.206345	0.133002	0.187952	0.176146	0.14895	0.155149	16.1725
Cer_AP t42:1+O; t18:1/24:0+O	[M+H]+	682.634	16.202	298.3	280.263	262.251	628.593	646.604	664.623			9.84268	10.1272	10.6479	12.6129	12.5642	15.7168	12.2497	17.1373	15.6153	8.32579	8.35426	9.42381	6.66997	7.5786	5.75153	9.64545	6.54505	6.86735	2.97036	2.85482	3.01537	2.88701	2.974	2.78357	3.00311
Cer_AP t42:2+O; t18:1/24:1+O	[M+H]+	680.618	14.562	298.3	280.267	262.254	626.592	644.596	662.609			21.3099	21.7414	19.5863	22.1253	21.153	25.5156	24.5093	21.4262	21.731	20.7645	21.079	21.7411	18.7206	7.33003	15.8136	19.9459	17.9931	16.7578	6.62907	6.37663	6.35522	6.58014	5.72526	5.88576	5.92411
Cer_AP t44:1+O; t18:1/26:0+O	[M+H]+	710.66	17.887	298.3	280.264	262.254	316.285	656.637	674.641	692.661		8.06714	8.74118	7.77485	7.36428	7.90315	9.10153	7.77511	9.13769	8.50514	6.33817	6.03215	5.34023	5.83835	6.26123	5.34849	7.37592	5.82515	5.12397	2.26228	2.2056	2.10746	2.23262	1.88235	1.36459	17.1524
Cer_AP t44:2+O; t18:1/26:1+O	[M+H]+	708.643	16.225	298.3	280.258	672.627	690.634					0.99364	1.01698	0.401601	0.444362	1.07287	0.394145	0.3855	1.37124	0.370746	1.01782	0.950857	0.932892	0.725747	1.06337	0.783176	1.05244	0.911853	0.912483	0.31615	0.291448	0.291255	0.27961	0.271069	0.305243	5.61796
Cardiolipins												32.7846	32.1447	31.6074	35.0285	39.1519	43.2809	41.65	41.8228	40.3046	36.3281	33.236	45.4119	43.2892	33.5214	39.1429	35.0873	33.2247	25.8018	0	0	0	0	0	0
CL 68:4; 34:1_34:3	[M+NH4]+	1418.99	21.039									0.034662	0.0323227	0.0332711	0.0300586	0.0309051	0.0391289	0.0321544	0.0352548	0.0310221	0.0210515	0.0146023	0.0280405	0.0170313	0.0154253	0.0232382	0.0110993	0.0170977	0.0191588	0.006962	0.007612	0.00754	0.00884	0.005035	0.00681	17.5592
CL 68:4; 34:2_34:2	[M+NH4]+	1419.01	21.04	575.499	575.499							0.0235817	0.026144	0.0215458	0.0306483	0.0244814	0.0433789	0.0342022	0.0273591	0.0331691	0.0209485	0.0174211	0.0329257	0.0256042	0.0255541	0.02179	0.0120551	0.0216971	0.0198514	0.007257	0.007735	0.007083	0.008122	0.009527	0.006583	13.3902
CL 68:5; 34:2_34:3	[M+NH4]+	1416.99	20.722	573.49	575.501							0.0488033	0.0499173	0.0405934	0.0417724	0.0640102	0.0527813	0.0480257	0.0506293	0.0491875	0.0401544	0.0300848	0.0779865	0.0513646	0.0323634	0.0399875	0.0162463	0.0552248	0.0427297	0.014737	0.012262	0.014049	0.010585	0.015946	0.01341	13.9987
CL 68:6; 34:3_34:3	[M+NH4]+	1414.97	20.314	573.487	573.487							0.0309751	0.05068	0.0412637	0.0407931	0.0488441	0.0411016	0.0474154	0.0512394	0.0433015	0.0303125	0.0238684	0.046902	0.042691	0.0389201	0.0430282	0.0265882	0.0326645	0.0300439	0.01787	0.012006	0.011238	0.010133	0.011852	0.011048	22.5078
CL 70:10; 34:4_36:6	[M+NH4]+	1434.95	17.584	571.475	595.471							0.126161	0.116981	0.0702344	0.145514	0.158115	0.0336094	0.0332426	0.174761	0.177305	0.0541434	0.111962	0.145091	0.139146	0.112222	0.148238	0.056	0.0619121	0.0166419	0.04107	0.038271	0.026395	0.022361	0.041941	0.008352	44.4454
CL 70:10; 34:5_36:5	[M+NH4]+	1434.94	17.647	569.461	597.49							0.13197	0.0915707	0.0809744	0.14989	0.166475	0.175797	0.181151	0.183027	0.163496	0.135647	0.122804	0.150057	0.149278	0.07525	0.0794984	0.0795882	0.0532117	0.0933784	0.046836	0.042179	0.025617	0.028727	0.040572	0.040897	22.2704
CL 70:5; 34:2_36:3	[M+NH4]+	1445.02	21.058	575.494	601.52							0.0337701	0.0307653	0.033978	0.0326241	0.0344644	0.0321289	0.0378125	0.0308263	0.0280662	0.00820588	0.012076	0.0244561	0.0138299	0.0103479	0.011768	0.00873162	0.0122313	0.0128682	0.007974	0.009738	0.004708	0.006744	0.007262	0.009577	24.6109
CL 70:6; 34:2_36:4	[M+NH4]+	1443	20.735	575.497	599.509							0.0828753	0.107859	0.0768718	0.0599276	0.0975119	0.113742	0.112735	0.0788571	0.0974191	0.0335735	0.0407105	0.0478345	0.0474931	0.0485876	0.036047	0.0332831	0.0443713	0.0429696	0.020889	0.018169	0.023235	0.018443	0.017836	0.02223	11.4519
CL 70:7; 34:3_36:4	[M+NH4]+	1440.99	20.312	573.489	599.494							0.208133	0.194779	0.185949	0.189317	0.287614	0.202242	0.209871	0.2309	0.216327	0.155265	0.125164	0.183713	0.154594	0.118487	0.130809	0.127585	0.118085	0.112628	0.06209	0.052831	0.052497	0.042766	0.05283	0.04952	11.9831
CL 70:8; 34:2_36:6	[M+NH4]+	1438.98	19.703	575.506	595.475							0.290778	0.327504	0.303326	0.358279	0.450017	0.377063	0.378647	0.435579	0.418614	0.27396	0.0856901	0.42274	0.138333	0.24299	0.306401	0.207118	0.26084	0.254733	0.105409	0.100501	0.10214	0.097553	0.094273	0.097512	3.9651
CL 70:8; 34:3_36:5	[M+NH4]+	1438.97	19.733	573.485	597.482							0.355715	0.396429	0.376458	0.308472	0.455146	0.427641	0.443713	0.43122	0.452401	0.289592	0.207193	0.436449	0.383049	0.237314	0.276561	0.21921	0.307365	0.276166	0.09695	0.102289	0.101421	0.097537	0.103953	0.105909	3.48436
CL 70:9; 34:3_36:6	[M+NH4]+	1436.96	18.845	571.457	597.478							0.0932632	0.089128	0.0800147	0.183459	0.206119	0.109566	0.125765	0.215456	0.119085	0.0494375	0.0494591	0.0756453	0.0970278	0.0515593	0.0323981	0.0741654	0.0313811	0.0625845	0.010681	0.022432	0.018769	0.030466	0.016449	0.018191	33.8792
CL 70:9; 34:4_36:5	[M+NH4]+	1436.94	17.701									0.0453795	0.0548827	0.0313773	0.0531828	0.0646203	0.0643008	0.0273934	0.0167761	0.0698824	0.0127169	0.015652	0.0424932	0.0217986	0.00935309	0.0286426	0.0372353	0.0446384	0.0177703	0.00359	0.004149	0.012754	0.004226	0.004077	0.003023	69.3581
CL 70:9; 36:4_34:5	[M+NH4]+	1436.95	18.745									0.0996565	0.049704	0.0510293	0.0423897	0.212302	0.0986016	0.132055	0.114857	0.0509485	0.0655809	0.0478509	0.0901723	0.118826	0.0278325	0.0667367	0.0677059	0.040987	0.0108615	0.006117	0.027553	0.033402	0.003792	0.025373	0.036283	62.7358
CL 72:10; 36:4_36:6	[M+NH4]+	1462.97	18.822	595.472	599.505							8.02678	7.5346	8.72381	7.50836	8.93394	10.0148	10.2249	10.1041	8.37097	8.54002	7.5707	9.72395	10.0899	7.79582	8.86215	7.67015	7.10754	6.44281	2.62791	2.55352	2.11708	2.41747	2.3309	2.30832	7.67741
CL 72:10; 36:5_36:5	[M+NH4]+	1462.98	17.883									2.15373	2.20735	2.44202	3.04229	2.72572	3.65709	3.72331	1.91485	3.42289	3.34752	2.88867	4.5356	3.99676	2.97886	4.03846	3.05424	2.68118	1.75005	0.998209	0.897981	0.934631	1.0676	0.98832	0.816515	9.2173
CL 72:11; 36:5_36:6	[M+NH4]+	1460.96	17.86	595.481	597.489							11.2362	11.5008	8.03719	13.0736	14.121	15.8758	14.6077	15.6888	15.3266	13.9544	13.1222	17.7324	16.7771	12.9119	15.0787	14.3067	12.97	7.71468	4.37725	4.19946	4.01199	4.11962	3.93273	3.46404	7.76414
CL 72:12; 36:6_36:6	[M+NH4]+	1458.95	16.931	595.477	595.477							1.74054	1.54758	1.84473	1.86067	2.07834	2.24877	2.21268	2.26992	2.65336	1.92792	2.04357	2.81264	2.90103	2.0193	2.4553	2.00661	2.21431	1.62517	0.717323	0.725708	0.620569	0.701833	0.692674	0.711064	5.49565
CL 72:6; 36:2_36:4	[M+NH4]+	1471.04	21.07	599.508	603.527							0.0218892	0.0346933	0.0317875	0.0249138	0.0372814	0.0333984	0.0314191	0.0438031	0.0251949	0.00865809	0.0119883	0.011652	0.0110208	0.0169098	0.0180031	0.00557353	0.00932573	0.013848	0.00714	0.006982	0.00533	0.00584	0.005088	0.004334	19.044
CL 72:7; 36:3_36:4	[M+NH4]+	1469.01	20.738	599.501	601.512							0.144609	0.178245	0.152685	0.138603	0.170203	0.150266	0.136713	0.188429	0.147548	0.108581	0.0991316	0.0944459	0.0648507	0.0720593	0.0953041	0.0927353	0.0808697	0.083348	0.028296	0.043001	0.040822	0.031386	0.035474	0.031118	16.7113
CL 72:8; 36:3_36:5	[M+NH4]+	1467	20.324	597.486	601.519							0.976407	0.953088	1.0124	0.971817	1.07478	1.20171	1.03224	1.07135	1.01775	0.953805	0.836629	0.768382	0.857941	0.8335	0.851448	0.751015	0.709417	0.726929	0.250747	0.271203	0.283415	0.263509	0.256058	0.269556	4.38936
CL 72:8; 36:4_36:4	[M+NH4]+	1466.98	19.73									1.10375	1.2333	1.64466	1.23409	1.24788	1.13864	1.20339	1.1442	1.17985	1.03312	0.869629	1.11918	0.976156	0.757095	0.839003	1.02531	0.865674	0.983206	0.29973	0.366245	0.321663	0.215914	0.332834	0.375593	18.0983
CL 72:9; 36:3_36:6	[M+NH4]+	1464.99	19.73	595.467	601.512							5.92002	5.44093	6.37367	5.60348	6.73908	7.31216	6.79294	7.45225	6.331	5.3417	4.95244	6.94185	6.35499	5.12701	5.7548	5.30325	5.57032	5.47798	1.85463	2.05448	1.67739	1.74669	1.77209	1.81204	7.13398
Diacylglycerols												183.827	206.201	218.728	213.575	218.283	238.797	235.622	235.098	216.078	242.141	274.452	242.976	225.833	189.708	185.966	206.876	296.054	251.275	0	0	0	0	0	0
DG 32:0; 16:0_16:0	[M+NH4]+	586.537	14.875	551.503	313.271	313.271						1.09357	1.21901	1.798	1.46037	1.55766	1.78356	1.46293	1.31503	1.37787	1.61757	1.00658	1.02244	1.39625	0.732059	0.698135	1.39007	1.12636	1.38432	0.504925	0.381604	0.535142	0.498076	0.333927	0.469725	17.3547
DG 32:1; 16:0_16:1	[M+NH4]+	584.523	13.469	549.48	313.276	311.295						0.522967	0.304533	0.18093	0.845572	0.778244	0.888441	0.877184	0.401985	0.331868	0.829919	1.06693	1.07473	0.638576	0.727969	0.773605	0.873007	0.887736	0.894355	0.217414	0.09462	0.301065	0.276462	0.159533	0.277478	36.4309
DG 32:2; 16:1_16:1	[M+NH4]+	582.499	11.136									0.0493269	0.209451	0.165868	0.385597	0.225339	0.341125	0.223871	0.345004	0.138246	0.269114	0.325433	0.304122	0.243073	0.195291	0.290944	0.281507	0.245485	0.136834	0.091765	0.020075	0.033449	0.08255	0.100742	0.098531	49.5088
DG 32:3; 16:0_16:3	[M+NH4]+	580.49	11.521	545.45	313.274	307.226						0.209884	0.243211	0.230212	0.228441	0.24302	0.234645	0.261868	0.253251	0.249419	0.4635	0.532088	0.408628	0.394806	0.399129	0.356053	0.372331	0.648792	0.468405	0.10084	0.095022	0.102415	0.095938	0.100812	0.095162	3.39744
DG 34:0; 16:0_18:0	[M+NH4]+	614.571	16.295	579.526	341.309	313.275						0.302687	0.295688	0.723377	0.653245	0.502447	0.53352	0.555621	0.496699	0.664331	0.704176	0.385205	0.607774	0.434972	0.404077	0.450313	0.425283	0.436756	0.365848	0.206183	0.122306	0.143996	0.160341	0.131496	0.190075	20.8917
DG 34:1; 16:0_18:1	[M+NH4]+	612.553	14.83	577.514	339.29	313.272						8.61953	8.71053	11.08	10.8422	10.0297	12.4482	12.0154	11.3666	12.6167	7.0601	8.96209	7.76494	6.17656	8.03447	6.22721	6.35103	7.30927	5.95854	2.67117	3.04006	2.89095	2.46188	2.49694	2.32803	10.3155
DG 34:2; 16:0_18:2	[M+NH4]+	610.544	13.561	575.505	337.276	313.274						51.5254	54.043	58.332	60.0202	61.1812	68.6666	65.9108	63.4276	56.9395	63.9137	69.6753	65.0077	63.1035	45.196	56.1151	53.6392	72.9039	64.1224	20.2133	18.4642	19.437	16.0656	17.2989	16.8852	8.80131
DG 34:3; 16:0_18:3	[M+NH4]+	608.531	12.746	573.489	335.26	313.275						34.4997	44.2598	49.6904	46.7531	50.6166	49.5331	54.7518	54.6656	46.8638	50.6196	82.3522	63.0924	56.0526	54.5747	42.858	58.0964	87.3154	71.6211	17.3856	16.6804	16.8657	15.1547	12.5623	15.7114	11.1229
DG 34:3; 16:1_18:2	[M+NH4]+	608.515	13.188	573.446	337.269	311.25						0.178953	0.242227	0.180077	0.159276	0.209722	0.175648	0.215342	0.221834	0.199908	0.228643	0.30307	0.277865	0.184601	0.227268	0.164972	0.0618566	0.290088	0.247655	0.054672	0.066953	0.064035	0.077157	0.071868	0.07261	11.6821
DG 34:4; 16:1_18:3	[M+NH4]+	606.508	12.119	571.473	335.256	311.266						2.32555	2.59004	0.926436	0.817186	0.835207	0.999367	0.97593	1.03489	0.796037	1.43928	1.00481	1.34545	1.50946	0.725523	0.939091	0.986743	2.11666	1.92126	0.449949	0.457363	0.429959	0.404881	0.422125	0.408781	4.98155
DG 34:5; 18:2_16:3	[M+NH4]+	604.488	10.444	569.457	337.277	307.226						0.403917	0.459261	0.364194	0.2976	0.298844	0.405094	0.364831	0.48929	0.360063	0.444412	0.429149	0.238115	0.307451	0.251848	0.23363	0.25164	0.502518	0.418429	0.103191	0.108715	0.119338	0.108585	0.111715	0.103885	5.4013
DG 34:6; 16:3_18:3	[M+NH4]+	602.475	9.401	567.443	335.26	307.228						5.06259	5.36376	3.92804	3.82004	3.39022	5.06922	3.82539	4.52414	3.95829	4.87036	3.11354	2.5075	2.9464	1.85783	2.18393	3.8418	5.40646	3.91991	1.45511	1.21595	1.19067	1.28576	1.15954	1.20831	8.59195
DG 36:0; 18:0_18:0	[M+NH4]+	642.602	18.192	607.579	341.304	341.304						1.6409	1.719	4.06514	2.29659	2.37403	2.53945	2.07014	3.73006	3.63215	2.6334	1.68044	1.74716	1.62611	2.66539	3.00479	2.40306	2.17621	2.07858	0.682879	0.709727	0.714955	1.07254	0.961808	0.505095	26.6258
DG 36:1; 18:0_18:1	[M+NH4]+	640.582	16.637	605.535	341.306	339.285						0.120172	0.135907	0.117897	0.0378897	0.106685	0.150074	0.107199	0.16371	0.0935956	0.0820037	0.116658	0.0767365	0.0670833	0.0730258	0.0679749	0.0660257	0.0992573	0.0799764	0.031828	0.033032	0.031829	0.035104	0.028393	0.029377	7.70893
DG 36:2; 18:0_18:2	[M+NH4]+	638.573	15.371	603.52	341.306	337.272						6.06107	7.12864	10.13	7.57109	8.54362	10.412	9.19898	8.21138	7.59768	8.37178	12.0108	7.334	6.35529	6.94145	5.91762	5.94742	7.81698	7.12501	2.11337	2.11048	2.53288	2.25073	2.38295	2.22589	7.218
DG 36:2; 18:1_18:1	[M+NH4]+	638.57	14.931	603.537	339.287	339.287						2.15259	2.06428	1.59614	2.51429	1.41711	3.7132	3.17835	3.06505	3.59545	0.934566	1.07696	1.76435	0.694042	1.03379	0.80558	1.72253	0.790723	0.591922	0.726186	0.692676	0.344457	0.341213	0.351396	0.653148	36.7425
DG 36:3; 18:0_18:3	[M+NH4]+	636.556	14.274	601.518	341.304	335.258						4.26504	5.25357	6.51485	5.82732	5.60882	6.38436	7.04066	6.31951	6.25501	7.16299	9.81032	6.81441	5.69442	7.00246	5.16666	4.82971	7.38869	5.84774	1.79503	1.72551	1.8497	1.7248	1.71189	1.74065	3.04918
DG 36:3; 18:1_18:2	[M+NH4]+	636.556	13.698	601.521	339.289	337.274						9.99342	9.98373	13.1735	13.1106	12.9672	16.0629	14.0767	15.2382	14.3581	9.70029	10.0308	8.71254	7.8633	7.56907	8.18656	7.6048	8.06107	6.11506	3.3294	3.134	3.16225	3.09161	2.99782	3.10574	3.49431
DG 36:4; 18:2_18:2	[M+NH4]+	634.538	12.49	599.495	337.276	337.276						1.74742	2.40936	3.83509	3.10191	3.92551	4.20914	3.03749	3.85508	2.54877	4.29826	5.32882	3.22892	3.72649	3.73348	2.67117	2.49662	5.75886	4.54771	0.888936	1.02664	0.888022	0.938068	0.842765	0.92722	6.83176
DG 36:5; 18:2_18:3	[M+NH4]+	632.528	11.745	597.49	337.275	335.26						38.9784	43.3369	41.0013	41.8372	42.2267	41.513	43.8112	42.7839	41.7349	58.2827	48.7648	52.8714	50.3727	36.5794	37.33	41.2859	63.762	54.8058	13.9576	14.3879	13.9373	12.6424	13.6925	13.2055	4.56209
DG 36:6; 18:3_18:3	[M+NH4]+	630.511	10.713	595.46	335.254	335.254						12.3919	14.3981	7.95563	8.60537	8.60401	9.82245	9.39402	10.3962	9.44555	16.2647	14.5895	14.8365	14.5319	9.14897	9.38283	11.587	18.4295	16.1044	3.774	3.16534	3.44679	3.58604	3.66071	3.50565	5.95346
DG 38:3; 20:1_18:2	[M+NH4]+	664.576	15.412	629.55	367.327	337.276						0.24646	0.38164	0.93644	0.385783	0.634122	0.79841	0.650724	0.797734	0.387029	0.365643	0.287962	0.390615	0.188399	0.262668	0.627652	0.631331	0.577681	0.668743	0.149519	0.159702	0.14024	0.098448	0.084208	0.174213	26.4128
DG 38:4; 18:2_20:2	[M+NH4]+	662.566	14.097	627.535	365.304	337.272						0.530393	0.485413	0.656117	0.890948	0.776837	0.684387	0.518235	0.86868	0.735989	0.62246	0.647444	0.61728	0.567177	0.628642	0.627652	0.660276	0.819436	0.664108	0.259271	0.190388	0.199208	0.178833	0.193519	0.167739	16.1432
DG 38:4; 20:1_18:3	[M+NH4]+	662.566	14.299	627.535	367.323	335.269						0.522186	0.627803	0.788253	0.727669	0.818434	0.962633	0.71868	0.680324	0.821055	0.624485	0.707942	0.652632	0.454351	0.55566	0.633056	0.710658	0.730208	0.800459	0.182287	0.213131	0.197482	0.203718	0.177116	0.211109	7.56257
DG 38:5; 18:2_20:3	[M+NH4]+	660.551	13.04	643.521	363.271	337.272						0.276296	0.233704	0.257703	0.259476	0.299644	0.349309	0.252018	0.31966	0.259349	0.205952	0.123734	0.16128	0.197444	0.0930851	0.162624	0.227735	0.246075	0.235294	0.059736	0.055184	0.088012	0.061761	0.070362	0.066536	17.3314
DG 38:6; 18:3_20:3	[M+NH4]+	658.536	11.794	641.514	363.288	335.23						0.106778	0.102544	0.100037	0.126455	0.112417	0.117512	0.126474	0.126212	0.117676	0.131761	0.119389	0.116267	0.106205	0.0942552	0.0908934	0.131507	0.208081	0.150845	0.03592	0.030436	0.035045	0.033558	0.03768	0.033181	7.29806
Digalactosyldiacylglycerols												426.386	412.366	500.32	472.465	483.702	473.905	517.308	497.114	500.849	521.253	430.852	463.532	478.524	363.486	446.889	451.845	480.542	488.418	0	0	0	0	0	0
DGDG 32:0; 16:0_16:0	[M+NH4]+	910.643	11.807	569.507	551.507	313.273	313.273					4.08127	2.59945	4.20128	4.2862	4.31133	4.30824	4.28444	4.47058	4.59352	2.45422	2.12208	3.52407	3.1787	2.17958	4.24793	3.14669	2.83064	2.87218	1.13889	0.955671	0.988251	1.13196	1.09235	0.934135	8.80803
DGDG 32:1; 16:0_16:1	[M+NH4]+	908.632	10.498	567.5	549.499	313.273	311.278					0.0496122	0.034384	0.0962601	0.113234	0.140895	0.134988	0.0597868	0.134317	0.109537	0.021636	0.137056	0.173608	0.189594	0.131322	0.1279	0.134096	0.162261	0.143473	0.046101	0.028991	0.04139	0.042229	0.038069	0.03405	16.0417
DGDG 32:2; 16:1_16:1	[M+NH4]+	906.619	10.466									0.0184903	0.015592	0.052326	0.111293	0.0527831	0.0506523	0.0565184	0.0820193	0.0766581	0.0890184	0.0965526	0.0800068	0.0430972	0.0564948	0.0798934	0.0429375	0.04443	0.0174223	0.022097	0.015845	0.024998	0.02974	0.016558	0.013584	30.366
DGDG 32:3; 16:0_16:3	[M+NH4]+	904.602	8.627	563.454	545.456	313.273	307.226					0.149997	0.127483	0.150062	0.188203	0.116688	0.161375	0.129676	0.162263	0.144963	0.157393	0.14138	0.165956	0.169455	0.0984201	0.164154	0.178684	0.173883	0.126909	0.04165	0.041339	0.050929	0.053443	0.051486	0.037625	14.4132
DGDG 34:0; 16:0_18:0	[M+NH4]+	938.671	13.202	ND	579.539	341.305	313.276					2.25134	2.22579	3.01982	2.32724	2.68586	3.14701	2.93551	2.68541	2.30022	3.20881	2.29646	2.39827	2.2956	1.53847	1.90372	2.37062	2.82976	2.96022	0.819816	0.702145	0.746596	0.746678	0.698806	0.745363	5.88162
DGDG 34:1; 16:0_18:1	[M+NH4]+	936.66	11.922	595.531	577.523	339.291	313.274					24.9317	25.7244	28.8698	24.0521	26.9046	29.0651	28.6451	25.0802	27.4903	26.1292	23.3814	26.2929	27.8074	18.5042	22.5587	23.0485	26.9878	25.692	8.31795	8.2062	8.62697	7.8073	7.98656	7.75837	4.08574
DGDG 34:2; 16:0_18:2	[M+NH4]+	934.645	10.83	593.521	575.506	337.275	313.276					38.709	34.2265	35.716	31.9505	33.5279	36.9107	36.856	39.8431	38.6781	37.3489	29.2039	33.0736	32.6421	23.8393	29.6663	31.8984	33.0593	36.874	10.9241	10.7382	11.3836	10.5285	10.6373	10.7291	2.8074
DGDG 34:2; 16:1_18:1	[M+NH4]+	934.636	7.339									0.0380886	0.0627093	0.0858278	0.0508379	0.0527797	0.0486836	0.0515515	0.0304865	0.045625	0.0643309	0.024655	0.0432264	0.0549583	0.0323222	0.0384013	0.129232	0.0201759	0.0573209	0.018717	0.019982	0.025909	0.022864	0.015576	0.014392	22.2337
DGDG 34:3; 16:0_18:3	[M+NH4]+	932.637	9.821	591.503	573.489	335.259	313.279					99.6637	101.449	99.8998	102.854	98.1771	79.0701	117.617	73.6423	110.452	123.592	106.116	106.832	118.5	83.3273	109.586	101.743	112.737	117.724	32.6829	33.6704	33.1084	32.967	33.2334	31.5316	2.22141
DGDG 34:3; 18:1_16:2	[M+NH4]+	932.62	8.102									0.295587	0.247739	0.469385	0.458341	0.383241	0.21373	0.212511	0.469502	0.473268	0.418305	0.345833	0.398983	0.377878	0.255106	0.26905	0.0579301	0.308241	0.365108	0.033025	0.092617	0.118939	0.116607	0.013042	0.109762	57.049
DGDG 34:4; 16:0_18:4	[M+NH4]+	930.61	9.313	589.483	571.472	333.242	313.276					0.105864	0.128899	0.161945	0.146176	0.154363	0.197336	0.170908	0.23773	0.25586	0.104224	0.133342	0.137483	0.119368	0.0717706	0.098511	0.170772	0.163427	0.164949	0.049698	0.047937	0.047874	0.036719	0.038059	0.054554	15.2216
DGDG 34:4; 16:1_18:3	[M+NH4]+	930.609	8.594	589.482	571.466	335.261	311.26					3.11048	2.77855	3.19577	2.93793	2.84669	3.60179	2.95952	2.83835	3.25537	2.9849	2.31691	2.59406	2.58418	2.10706	2.45473	2.60076	2.73865	2.77806	0.939504	0.87163	0.903442	0.859467	0.87157	0.837603	4.07855
DGDG 34:4; 16:2_18:2	[M+NH4]+	930.603	6.997									0.73215	1.11937	1.42777	1.45925	1.48629	1.70362	1.60292	0.379363	1.68845	1.30367	0.322544	0.993291	0.650059	1.00643	0.628467	0.570625	1.3687	1.17046	0.440038	0.420518	0.105429	0.085801	0.357374	0.393639	53.6511
DGDG 34:4; 18:1_16:3	[M+NH4]+	930.595	6.894									1.24816	0.308317	0.817934	0.772093	1.45114	1.38788	0.866757	1.55673	0.876272	1.27753	1.30038	0.657493	1.12127	0.437149	0.733746	1.08312	0.788762	0.51073	0.199853	0.253876	0.397524	0.314018	0.33831	0.25829	23.998
DGDG 34:5; 16:2_18:3	[M+NH4]+	928.597	7.645	587.464	569.455	335.262	309.237					3.57125	3.07974	3.75654	3.46657	2.57136	3.7851	3.73642	3.4296	3.79708	3.25828	2.3594	2.37265	2.45614	2.03145	2.06495	2.58477	3.08636	2.27368	0.88837	1.07102	1.00118	0.969137	0.951159	0.97153	6.15536
DGDG 34:5; 18:2_16:3	[M+NH4]+	928.612	6.173									1.28473	1.61146	1.29797	1.77286	2.13203	2.63638	2.92621	2.11038	2.62792	1.38191	1.28169	3.70003	1.82797	1.04958	3.67599	2.19306	2.13743	0.399709	0.842687	0.697514	0.458675	1.03358	0.807789	0.422445	33.1827
DGDG 34:6; 16:3_18:3	[M+NH4]+	926.59	6.191									56.3634	54.6926	76.1618	74.2041	81.2596	75.4194	84.0454	84.8029	78.8049	68.4651	67.0353	74.1604	66.7322	66.026	83.1124	66.6728	68.5147	66.537	22.0811	21.0353	19.7272	21.233	25.6718	20.1766	9.85725
DGDG 34:7; 18:3_16:4	[M+NH4]+	924.556	6.901	583.61	ND	335.257	ND					0.0885623	0.0604747	0.141604	0.0945276	0.0803593	0.0827969	0.0794522	0.116517	0.108673	0.0994375	0.0667895	0.0958547	0.109806	0.0437036	0.0492069	0.0878088	0.104186	0.103233	0.01718	0.025131	0.023577	0.01645	0.007879	0.01866	33.771
DGDG 36:0; 16:0_20:0	[M+NH4]+	966.71	14.637	ND	607.56	369.351	313.268					0.0427036	0.032	0.0766813	0.0247552	0.0304678	0.0789648	0.0292684	0.0327568	0.0289485	0.0466507	0.0554532	0.0513716	0.0353681	0.0377242	0.0359216	0.0311544	0.0410651	0.0414797	0.018657	0.016797	0.01094	0.013566	0.015302	0.005514	35.0041
DGDG 36:1; 18:0_18:1	[M+NH4]+	964.688	13.313	623.556	605.557	341.308	339.286					0.367324	0.394117	0.452033	0.437217	0.437539	0.460148	0.409566	0.410734	0.429096	0.294412	0.286912	0.203645	0.208573	0.147147	0.193806	0.214912	0.282026	0.235733	0.108178	0.098643	0.10122	0.104029	0.104181	0.086098	7.66763
DGDG 36:2; 16:0_20:2	[M+NH4]+	962.675	12.123	621.232	603.532	365.299	313.271					1.60636	1.72096	1.22912	0.87399	0.181912	1.47353	0.797669	1.68346	0.181754	0.479243	0.442728	0.423611	0.193896	0.282789	0.381987	0.285548	0.175635	0.656966	0.12958	0.124617	0.150482	0.042035	0.114404	0.112653	32.9607
DGDG 36:2; 18:0_18:2	[M+NH4]+	962.674	12.062	621.537	603.536	341.305	337.274					1.66532	1.05711	0.49059	0.659048	0.912529	1.47353	0.797669	0.433591	0.930676	0.428059	0.408637	0.423611	0.874062	0.282789	0.157135	0.105842	1.1224	0.83172	0.192515	0.109005	0.131715	0.171174	0.286233	0.064292	48.4033
DGDG 36:2; 18:1_18:1	[M+NH4]+	962.662	10.938									0.558765	0.503763	0.497799	0.411676	0.545722	1.04336	0.472838	0.598521	0.969555	0.54693	0.437488	0.455422	0.559163	0.31709	0.724969	0.858441	0.554316	0.585882	0.267986	0.16477	0.177068	0.185695	0.245526	0.229115	19.6974
DGDG 36:3; 18:0_18:3	[M+NH4]+	960.658	11.325	619.537	601.524	341.305	335.264					3.49209	3.69715	4.39341	3.90068	3.47478	4.58002	4.37525	4.5977	3.98186	5.56169	3.92021	3.99214	3.98291	2.94657	3.30768	3.94468	4.62691	4.47945	1.30966	1.23032	1.15826	1.25919	1.11849	1.19955	5.69987
DGDG 36:3; 18:1_18:2	[M+NH4]+	960.646	9.632									0.660529	0.817445	0.32585	0.170579	0.364234	0.370855	0.194526	0.34734	0.378382	0.14711	0.308801	0.278983	0.383444	0.0943711	0.218962	0.124449	0.338231	0.33053	0.115355	0.108433	0.100871	0.082558	0.120923	0.107657	12.6237
DGDG 36:4; 18:1_18:3	[M+NH4]+	958.641	9.977	617.511	599.504	339.289	335.254					4.48075	4.33847	5.66461	4.98052	4.85108	5.54143	5.09395	5.68131	5.03685	4.6995	3.29488	3.7293	3.85761	2.80322	3.53371	3.67305	4.14552	3.75817	1.27775	1.28854	1.38182	1.3102	1.27215	1.11909	6.76148
DGDG 36:4; 18:2_18:2	[M+NH4]+	958.628	8.23									0.569474	0.462669	0.96337	0.71891	0.853492	0.926848	0.733408	0.975398	0.88629	0.953816	0.726132	0.538605	0.681743	0.440193	0.447298	0.685173	0.676922	0.682571	0.218996	0.25421	0.219731	0.171027	0.214141	0.247895	13.3867
DGDG 36:5; 18:2_18:3	[M+NH4]+	956.633	8.858	615.493	597.491	337.274	335.259					10.4943	9.82834	10.1078	11.319	11.5715	10.275	9.87393	11.3597	8.54366	11.2403	8.27168	7.59491	6.66149	6.06836	6.88833	8.23806	10.2391	10.8953	2.84229	2.8654	3.48017	2.83729	3.18903	2.69829	9.77156
DGDG 36:6; 18:2_18:4	[M+NH4]+	954.609	8.607									0.0993573	0.103581	0.0985531	0.104138	0.118251	0.0671094	0.0740588	0.0513398	0.0329706	0.211051	0.0544035	0.203865	0.122611	0.158704	0.0548558	0.0209007	0.223879	0.069848	0.019892	0.058819	0.029823	0.012207	0.00681	0.054485	72.0009
DGDG 36:6; 18:3_18:3	[M+NH4]+	954.617	7.335	613.484	595.478	335.262	335.262					162.426	156.686	213.486	195.345	199.326	202.365	204.961	225.753	201	222.317	171.798	186.236	197.939	146.211	167.49	192.666	198.447	203.299	61.9464	60.3947	61.6104	58.0885	57.0633	53.3415	5.57586
DGDG 36:7; 18:3_18:4	[M+NH4]+	952.599	6.538	611.473	593.452	335.258	333.241					0.141338	0.126296	0.202414	0.198117	0.132837	0.148152	0.0269743	0.194506	0.229809	0.141136	0.208547	0.300216	0.139146	0.113786	0.259658	0.129985	0.211726	0.208882	0.044897	0.078644	0.08305	0.069624	0.067496	0.054957	21.6224
DGDG 36:8; 18:4_18:4	[M+NH4]+	950.577	6.37	609.451	333.243	333.243	333.243					0.0357147	0.058232	0.0666227	0.0775931	0.0649525	0.0539922	0.0612022	0.0678687	0.0686875	0.0603566	0.0715789	0.0573108	0.0735556	0.0479871	0.0729969	0.0535368	0.0799837	0.062473	0.015452	0.014374	0.022732	0.024602	0.022539	0.029716	26.7983
DGDG 38:2; 20:0_18:2	[M+NH4]+	990.718	13.329									0.0586288	0.147395	0.180619	0.0978241	0.171034	0.108879	0.185577	0.185158	0.0632684	0.0498456	0.161439	0.0780845	0.0509479	0.013451	0.0833856	0.122919	0.138303	0.15174	0.038883	0.013626	0.006462	0.02987	0.04851	0.053338	59.1892
DGDG 38:3; 16:0_22:3	[M+NH4]+	988.667	6.332									0.895003	0.584875	0.233308	0.271272	0.324986	0.372516	0.14339	0.0557104	1.18439	0.710702	0.124544	0.764784	0.743844	0.454405	0.198103	0.127463	0.226186	0.324595	0.120054	0.061554	0.17799	0.093084	0.063016	0.057393	49.2692
DGDG 38:3; 20:0_18:3	[M+NH4]+	988.688	12.713	647.57	629.546	369.337	335.262					0.152493	0.202581	0.203652	0.15009	0.191746	0.261328	0.179544	0.193178	0.144268	0.228265	0.175564	0.146791	0.15509	0.122611	0.148618	0.170912	0.250684	0.216639	0.059292	0.055674	0.056462	0.05385	0.038383	0.051022	14.145
DGDG 38:4; 18:2_20:2	[M+NH4]+	986.679	11.213	645.53	627.243	365.312	337.259					0.0633158	0.0483227	0.0367216	0.0666483	0.0559966	0.0818789	0.0710772	0.0638494	0.0380147	0.0397904	0.019076	0.0213041	0.0178056	0.0164871	0.0294138	0.0443934	0.047557	0.0457196	0.009255	0.017347	0.015069	0.019403	0.015438	0.010408	27.1946
DGDG 38:4; 20:1_18:3	[M+NH4]+	986.672	11.412	645.547	627.533	367.312	335.265					0.0910693	0.0715173	0.13707	0.121762	0.0862949	0.135219	0.108184	0.115347	0.105254	0.0935551	0.0710643	0.0734324	0.0592465	0.0370412	0.0779185	0.0833015	0.0901824	0.0924932	0.0274	0.027481	0.026017	0.019499	0.026855	0.03104	14.3512
DGDG 38:5; 18:2_20:3	[M+NH4]+	984.646	8.651									0.339161	0.346925	0.498147	0.250107	0.438912	0.509027	0.385055	0.111224	0.0371728	0.261945	0.219295	0.208149	0.263528	0.194242	0.239693	0.186165	0.314091	0.272436	0.114025	0.104928	0.045691	0.088042	0.097516	0.056971	32.3336
DGDG 38:5; 20:1_18:4	[M+NH4]+	984.673	9.686	643.534	625.517	367.312	333.241					0.126568	0.101389	0.114868	0.116303	0.124875	0.171543	0.125746	0.145363	0.131404	0.0835699	0.0746608	0.0761385	0.0915451	0.0488222	0.0747492	0.0965221	0.0922573	0.0904392	0.028146	0.028129	0.034725	0.034064	0.033038	0.030114	9.43205
DGDG 38:5; 20:2_18:3	[M+NH4]+	984.656	10.239									0.435751	0.413565	0.626458	0.521183	0.571651	0.58466	0.498463	0.532448	0.445364	0.464893	0.435895	0.282537	0.301198	0.265626	0.275047	0.349904	0.390052	0.303318	0.137245	0.11674	0.104678	0.136021	0.103863	0.127855	12.3331
DGDG 38:6; 18:3_20:3	[M+NH4]+	982.639	8.619	641.52	623.5	363.289	335.262					1.98381	1.67199	2.78058	2.43306	2.56983	2.89117	2.42592	2.46465	2.34456	1.75876	1.41379	1.30405	1.40512	1.02587	1.52498	1.65982	1.73728	1.70402	0.597407	0.537504	0.607159	0.581618	0.550001	0.588875	4.76269
DGDG 42:3; 24:0_18:3	[M+NH4]+	1044.75	15.597	703.638	ND	425.397	335.256					0.0334958	0.0367253	0.0451832	0.0407103	0.0332407	0.0555703	0.0394743	0.0454015	0.0363603	0.0488382	0.0474035	0.0486824	0.056816	0.0333351	0.0379969	0.0269596	0.0630782	0.0468108	0.016682	0.014463	0.010708	0.010042	0.011055	0.0122	20.4397
DGDG 42:3; 24:1_18:2	[M+NH4]+	1044.76	15.017	ND	685.587	423.381	337.272					0.0596316	0.0402347	0.0635897	0.0493345	0.0918508	0.0439883	0.0830404	0.0281815	0.100298	0.00899265	0.0272105	0.0195068	0.00835069	0.0203222	0.0069279	0.00402574	0.0113192	0.0183615	0.004521	0.006355	0.016242	0.010433	0.016508	0.013226	44.8304
Hexosylceramides												197.115	226.175	237.123	239.169	262.465	269.78	256.728	254.47	257.277	242.972	185.355	207.004	216.455	166.17	184.768	219.159	237.04	249.914	0	0	0	0	0	0
HexCer_AP t34:1+1O	[M+H]+	732.559	8.607	570.513	552.5	534.475	314.257					1.2247	1.25582	0.598015	0.556183	0.817763	2.11656	0.591647	0.608618	0.634357	0.820474	0.510357	0.427291	0.897813	0.401155	1.78475	1.16503	0.612993	0.985932	0.221196	0.20005	0.149846	0.213468	0.132594	0.275276	25.9967
HexCer_AP t34:1+O; t18:1/16:0+O	[M+H]+	732.56	9.086	570.513	552.5	534.475	280.26	262.256				4.20934	3.81896	6.47693	6.59566	6.41235	7.74266	7.47498	8.00973	6.89614	5.85403	5.30487	5.42494	5.86773	4.44833	5.23885	6.54114	6.50564	6.48753	2.11537	1.81963	1.80918	1.91247	1.64788	1.75453	8.63312
HexCer_AP t40:1+O; t18:1/22:0+O	[M+H]+	816.654	13.474	654.607	636.59	618.595	298.275	280.264	262.253			12.7298	12.0706	14.5484	13.9039	14.2874	17.1929	15.3991	14.6914	13.161	14.6414	11.3672	13.3396	13.5078	9.11152	11.1452	11.78	13.1114	13.7935	4.2094	3.93243	4.08831	3.96955	3.87725	3.76226	3.97021
HexCer_AP t41:1+O; t18:1/23:0+O	[M+H]+	830.668	14.251	668.627	650.607	632.596	298.27	280.26				0.73144	0.828021	0.92678	0.792145	0.925831	0.939035	0.884037	0.834784	0.746213	1.33374	0.945865	0.829155	0.946125	0.609085	0.58105	0.668243	0.940863	0.91676	0.221604	0.237009	0.249995	0.225124	0.213103	0.208561	6.82191
HexCer_AP t41:2+1O	[M+H]+	828.652	12.435	666.615	648.594	630.587	312.316					0.120989	0.13936	0.133769	0.131066	0.178146	0.202316	0.173801	0.149946	0.128985	0.370051	0.280971	0.265213	0.348837	0.175711	0.178	0.17868	0.346671	0.248682	0.057966	0.047015	0.05336	0.049639	0.048126	0.057957	9.2672
HexCer_AP t41:2+O; t18:1/23:1+O	[M+H]+	828.658	12.754	666.606	648.596	630.596	280.265	262.255				0.343199	0.335376	0.373451	0.308472	0.374227	0.38802	0.380294	0.349575	0.329934	0.522647	0.420553	0.425797	0.65884	0.289619	0.340401	0.476022	0.531352	0.604436	0.134468	0.115387	0.114842	0.12076	0.104812	0.109935	8.77595
HexCer_AP t42:1+O; t18:1/24:0+O	[M+H]+	844.687	14.991	682.636	664.637	646.614	298.278	280.264	262.256			66.1709	97.782	83.2384	85.0086	93.8436	95.454	86.9806	85.2206	88.0017	79.2872	80.2807	79.9638	99.9952	60.854	64.2971	69.1652	85.11	105.065	24.3888	24.8655	24.8497	19.8658	24.0604	30.0534	13.1394
HexCer_AP t42:2+O; t18:1/24:1+O	[M+H]+	842.677	13.446	680.618	662.609	644.596	298.279	280.264	262.257			101.681	99.955	117.337	119.639	132.038	133.463	133.548	132.548	135.073	127.39	74.5949	94.8738	83.313	80.6234	91.7527	119.725	117.013	109.482	31.72	33.686	30.4557	33.8268	22.3655	35.3305	14.9507
HexCer_AP t43:1+O; t18:1/25:0+O	[M+H]+	858.694	15.519	696.647	678.645	660.634	280.264	262.249				1.06053	0.964608	1.46554	1.27404	1.3744	1.50123	0.504176	1.59982	1.42521	1.43612	1.27124	1.26961	1.41092	1.07445	1.00993	0.96879	1.17488	1.37827	0.394627	0.290754	0.34661	0.370391	0.372188	0.363227	10.0084
HexCer_AP t43:2+O; t18:1/25:1+O	[M+H]+	856.683	14.179	694.622	676.618	658.612	298.274	280.263				1.54556	1.20377	2.06216	2.0731	2.46763	1.72739	1.61075	1.20324	1.66943	3.60469	2.80587	2.42426	2.24865	1.72504	1.21762	1.10028	2.70062	2.2748	0.580024	0.249591	0.536144	0.442636	0.356954	0.333892	30.3607
HexCer_AP t44:2+O; t18:1/26:1+O	[M+H]+	870.695	14.919	708.654	690.644	672.629	298.277	280.265	262.257			4.10735	4.28537	5.98702	5.56183	5.90769	5.22841	5.36504	5.10289	5.73019	4.25174	4.33844	4.57221	4.1615	4.38113	3.91027	4.14315	5.07166	5.03427	1.49127	1.4488	1.34681	1.25696	1.26671	1.25506	7.74087
HexCer_AP t45:1+O; t18:1/27:0+O	[M+H]+	886.729	17.4	724.681	706.661	688.662	298.272	280.264	262.257			1.02453	1.07217	1.26701	0.919659	1.10523	1.02211	1.20217	0.957367	1.00362	1.19283	1.1239	1.15405	1.20683	0.697124	1.40963	0.96911	1.42136	1.04999	0.377594	0.304936	0.338636	0.286794	0.341552	0.307326	10.0698
HexCer_AP t46:1+O; t18:1/28:0+O	[M+H]+	900.745	18.207	738.697	720.698	702.673	298.274	280.263	262.253			1.95199	2.2756	2.40771	2.11943	2.48473	2.55349	2.28902	2.92975	2.26602	2.0489	1.9595	1.80075	1.7155	1.54007	1.65297	2.04056	2.26689	2.37269	0.639351	0.628628	0.676409	0.586298	0.692407	0.528438	9.6565
HexCer_AP t46:2+O; t18:1/28:1+O	[M+H]+	898.73	16.224	736.671	718.668	280.253	262.254					0.214147	0.188533	0.301011	0.285848	0.248183	0.249059	0.324489	0.264351	0.211566	0.218048	0.150655	0.233652	0.176063	0.239371	0.249799	0.237022	0.232238	0.219382	0.083329	0.06157	0.075501	0.060214	0.068136	0.074597	12.6367
Lysophosphatidylcholines												2.15057	2.46391	5.6983	6.53466	5.74674	9.01689	6.64266	8.43192	7.41284	6.86551	5.58743	7.57939	6.13092	3.81638	5.16455	6.6311	5.56012	9.55612	0	0	0	0	0	0
LPC 16:0	[M+H]+	496.339	2.585	184								0.481626	0.545205	1.38452	1.59101	1.27444	1.63155	1.49055	2.05468	1.74476	1.97194	1.58025	2.22535	2.03568	1.16816	1.5409	2.10739	1.79326	2.53741	0.450755	0.484218	0.486424	0.428167	0.459781	0.440164	5.12584
LPC 18:0	[M+H]+	524.368	3.988	184								0.0613241	0.048208	0.155956	0.175855	0.142139	0.239258	0.131585	0.182147	0.208276	0.148842	0.162746	0.170828	0.19617	0.0743969	0.148423	0.127537	0.146505	0.0942804	0.036665	0.036148	0.043905	0.04591	0.032619	0.037152	13.1187
LPC 18:1	[M+H]+	522.352	2.789	184								0.0835263	0.07584	0.170769	0.162031	0.230193	0.296602	0.227151	0.297336	0.238702	0.214441	0.161725	0.169105	0.128198	0.10618	0.167367	0.17186	0.129827	0.198993	0.047723	0.045713	0.059782	0.045053	0.054929	0.052872	11.4347
LPC 18:2	[M+H]+	520.338	1.955	184								1.01532	1.24507	2.27302	2.88836	2.33202	3.90391	2.95879	3.56483	2.85492	2.4358	2.27982	2.62155	1.87122	1.38855	1.71266	1.96774	1.98796	3.53974	0.754473	0.656768	0.6673	0.768215	0.578207	0.619653	11.0662
LPC 18:3	[M+H]+	518.324	1.575	184								0.508767	0.549587	1.71404	1.7174	1.76795	2.94556	1.83459	2.33293	2.36617	2.09449	1.40289	2.39256	1.89966	1.0791	1.5952	2.25657	1.50256	3.1857	0.52401	0.508943	0.501457	0.437532	0.54961	0.447164	8.87918
Lysophosphatidylethanolamines												0.4009	0.407699	0.89452	0.981176	0.968047	1.20133	0.999949	1.19791	1.1354	1.01818	0.750994	1.17658	0.972128	0.336436	0.693574	0.953706	0.825179	1.24083	0	0	0	0	0	0
LPE 16:0	[M+H]+	454.291	2.739	313.269								0.191931	0.197347	0.395612	0.442783	0.411861	0.595047	0.461699	0.575575	0.522816	0.508276	0.398895	0.587294	0.462556	0.257495	0.361787	0.465559	0.397544	0.585014	0.118234	0.117778	0.120533	0.124193	0.126679	0.11325	4.01047
LPE 18:2	[M+H]+	478.29	2.055	337.275								0.20897	0.210352	0.498908	0.538393	0.556186	0.606285	0.53825	0.622332	0.612581	0.509901	0.352099	0.589291	0.509573	0.0789407	0.331787	0.488147	0.427635	0.655814	0.086194	0.101371	0.138796	0.144929	0.139205	0.145491	20.2887
Monogalactosyldiacylglycerols												1140.68	969.419	1720.5	1582.27	1419.94	1745.11	1634.53	1908.54	1805.15	1549.63	1228.33	1420.62	1461.38	1139.79	1223.4	1512.42	1248.01	1560.32	0	0	0	0	0	0
MGDG 32:1; 14:0_18:1	[M+NH4]+	746.591	11.557	549.474	339.29	285.238						0.766028	0.542389	0.530802	0.364162	0.723953	0.593918	0.839724	0.811988	0.692982	0.756893	0.552988	0.837152	0.715844	0.408335	0.681602	0.603062	0.686749	0.631747	0.239943	0.272241	0.246548	0.216279	0.179993	0.245181	13.5624
MGDG 32:2; 16:0_16:2	[M+NH4]+	744.549	10.753	547.472	313.26	309.238						0.34715	0.269901	1.47188	0.988193	1.16984	1.23979	1.34551	1.22176	1.20914	0.49589	0.409213	0.540213	0.513615	0.280544	0.320323	0.339853	0.479029	0.674318	0.214176	0.219665	0.207106	0.184745	0.201619	0.209758	5.89931
MGDG 32:3; 16:0_16:3	[M+NH4]+	742.538	9.732	545.452	313.275	307.222						2.37373	1.82704	2.87677	2.74703	2.71918	3.24464	3.06765	2.86379	2.75296	2.98988	2.46976	2.82291	2.73754	1.56073	2.31099	2.59531	2.24334	2.53715	0.788015	0.743644	0.702679	0.739602	0.724553	0.700851	4.40142
MGDG 32:5; 16:2_16:3	[M+NH4]+	738.511	7.466	541.41	309.245	307.228						0.482548	0.401957	0.447872	0.4222	0.43	0.501801	0.612007	0.522745	0.458577	0.441408	0.375167	0.382645	0.422187	0.277451	0.322279	0.387404	0.459114	0.393047	0.180668	0.136571	0.190884	0.111747	0.098026	0.126032	26.6158
MGDG 32:6; 16:3_16:3	[M+NH4]+	736.495	6.254	539.413	307.229							2.10609	1.79767	2.56673	2.79984	2.82559	1.7626	3.09835	3.36752	2.57198	7.22144	6.75663	8.95885	9.00988	4.61459	6.51871	8.83658	7.34591	6.30694	1.57237	1.47648	1.55791	1.49657	1.43337	1.46142	3.66229
MGDG 34:0; 16:0_18:0	[M+NH4]+	776.623	14.376	579.528	341.307	313.273						0.182199	0.128061	0.160458	0.148541	0.141193	0.245465	0.271952	0.277212	0.282276	0.306824	0.338412	0.225405	0.222455	0.191031	0.21184	0.168235	0.216313	0.206203	0.061271	0.051423	0.024923	0.051984	0.063576	0.085028	34.8536
MGDG 34:1; 16:0_18:1	[M+NH4]+	774.61	12.746	577.517	339.292	313.275						10.5409	10.5314	11.8496	9.64094	11.769	17.9115	16.4763	15.3004	13.7926	17.9574	14.2187	13.4442	17.4493	10.8587	12.8487	14.118	15.3778	15.0392	4.02305	4.27105	4.17058	3.7258	3.89417	3.92028	4.9466
MGDG 34:2; 16:1_18:1	[M+NH4]+	772.591	11.595	575.501	339.286	311.259						38.3641	32.4149	46.8689	41.1692	46.2798	57.7944	58.2362	60.2332	54.6093	43.6503	41.4629	41.005	40.725	30.8807	42.1913	39.4733	38.3762	34.3074	14.5901	12.6867	13.1271	12.1372	12.5388	11.4997	8.22824
MGDG 34:3; 16:0_18:3	[M+NH4]+	770.577	10.547	573.485	335.257	313.275						15.6905	18.6871	23.4517	24.7842	16.2973	24.2935	26.8579	21.6933	8.57583	33.0909	48.1268	29.7656	44.3668	21.8731	24.9879	41.6236	44.2331	43.9068	6.66988	12.7962	6.56299	5.25013	4.87446	5.27205	43.1638
MGDG 34:3; 16:1_18:2	[M+NH4]+	770.575	10.384	573.487	337.273	311.261						16.0918	14.2596	25.3616	20.6304	23.3261	28.3007	29.067	30.4381	51.2389	11.082	9.23136	8.28944	8.30334	16.1102	8.50367	8.93655	8.00417	7.64399	7.10606	6.70238	7.29065	6.52541	5.7888	6.98393	7.99462
MGDG 34:4; 16:1_18:3	[M+NH4]+	768.562	9.207	571.474	335.257	311.257						47.8517	45.9313	77.6601	77.9247	71.9954	80.0088	79.8954	84.1664	79.4118	59.2425	48.8784	54.4395	47.862	43.7088	52.581	55.7038	43.3441	41.6613	20.8515	18.8019	20.587	18.8306	18.7181	19.1233	4.97336
MGDG 34:4; 16:2_18:2	[M+NH4]+	768.564	9.701	571.473	337.276	309.242						89.1802	95.2058	80.1467	77.2862	68.8081	94.9731	92.4097	91.352	87.8176	60.2879	53.7984	51.2361	49.3254	44.8496	50.9587	51.1129	43.6819	45.4906	21.3303	21.1565	20.5545	19.8901	20.0404	20.0411	3.02022
MGDG 34:5; 16:2_18:3	[M+NH4]+	766.547	8.136	569.457	335.262	309.244						109.662	102.836	169.355	164.537	143.973	180.664	163.651	170.036	173.553	129.425	109.569	104.482	98.4583	92.5179	110.649	98.1968	99.618	100.363	41.6348	41.8013	37.4972	36.9471	39.2633	38.5162	5.23104
MGDG 34:6; 16:3_18:3	[M+NH4]+	764.539	7.16	567.44	335.26	307.228						605.213	490.029	791.239	780.44	587.548	715.218	738.529	961.171	914.107	798.339	585.291	790.278	824.854	551.37	551.72	881.53	645.492	892.838	178.087	192.129	162.864	186.681	174.947	193.848	6.4945
MGDG 36:1; 18:0_18:1	[M+NH4]+	802.637	14.508	605.548	341.301	339.287						0.342485	0.304037	0.32444	0.331462	0.262458	0.425797	0.378129	0.413413	0.445063	0.234202	0.218073	0.156892	0.136063	0.146899	0.138317	0.165268	0.184756	0.172179	0.08735	0.082786	0.088007	0.08281	0.075856	0.073819	7.13802
MGDG 36:2; 18:0_18:2	[M+NH4]+	800.624	13.354	603.546	341.307	337.27						0.527994	0.566043	0.801004	0.731931	0.643349	0.870789	0.755423	0.824629	0.792585	0.805533	1.19965	0.54899	0.536802	0.72893	0.621125	0.668287	0.907199	0.938007	0.187866	0.201197	0.185338	0.180418	0.18502	0.183797	3.86628
MGDG 36:2; 18:1_18:1	[M+NH4]+	800.623	13.2	603.529	339.286							0.919313	0.609016	0.821575	0.735034	0.769214	0.940973	0.844857	0.670653	0.787118	0.405103	0.193453	0.292733	0.247302	0.132961	0.110868	0.301257	0.15229	0.182632	0.134836	0.166775	0.19386	0.124865	0.167791	0.148984	16.0829
MGDG 36:3; 18:0_18:3	[M+NH4]+	798.61	12.381	601.517	341.289	335.253						0.763565	1.10654	1.65537	1.02098	1.35861	1.74204	1.81097	1.49822	1.1866	2.4417	2.12416	1.40827	1.57695	1.40379	1.24461	1.16415	2.18565	1.95691	0.438413	0.413633	0.453108	0.479275	0.458163	0.37292	8.66986
MGDG 36:3; 18:1_18:2	[M+NH4]+	798.611	11.761	601.515	339.287	337.269						4.61202	3.95279	7.84863	7.71831	7.66974	9.33394	8.40647	8.40732	8.20951	1.16807	1.12001	1.1285	1.04959	0.891881	0.942824	1.028	0.990765	0.940081	0.435714	1.92898	1.81877	1.69889	1.74193	1.6893	35.7049
MGDG 36:4; 18:1_18:3	[M+NH4]+	796.59	10.696	599.511	339.292	335.257						12.369	12.1534	14.9427	14.6013	14.2002	17.8358	13.4811	17.1248	16.4523	12.1166	10.9317	11.0198	12.7835	8.7357	10.0643	11.3592	12.5666	10.905	3.98769	3.61685	3.66566	3.92051	3.61823	3.78438	4.24082
MGDG 36:5; 18:2_18:3	[M+NH4]+	794.579	9.502	597.479	337.277	335.254						33.5607	6.84565	39.6892	34.2745	34.6551	44.6871	38.8078	41.1561	36.4796	42.0951	35.7837	30.8893	31.9415	23.5299	26.4435	32.1246	35.2224	35.4616	10.0197	9.96063	10.1365	9.78314	9.53777	9.7032	2.25196
MGDG 36:6; 18:3_18:3	[M+NH4]+	792.574	8.47	595.475	335.268							146.025	126.207	415.945	315.143	378.609	457.475	351.419	390.388	345.762	321.527	251.924	265.952	265.672	282.294	316.197	259.363	243.182	314.794	108.011	87.2113	69.2896	74.363	74.1169	78.4575	17.2507
MGDG 36:7	[M+NH4]+	790.549	6.882	593.457	335.257	333.228						0.0475568	0.0520213	0.367733	0.108855	0.196698	0.195441	0.217974	0.458629	0.197687	0.140838	0.246556	0.103828	0.120851	0.104992	0.113251	0.232717	0.244508	0.301024	0.042673	0.041948	0.036885	0.02766	0.030276	0.033928	17.158
MGDG 38:3	[M+NH4]+	826.642	13.388	629.55	367.324							0.12205	0.153267	0.17033	0.170503	0.191708	0.247922	0.167386	0.212459	0.210996	0.129809	0.120985	0.0788378	0.0188056	0.0395851	0.0136489	0.0663456	0.0594072	0.0360068	0.038422	0.041291	0.04445	0.042884	0.037049	0.039759	6.83343
MGDG 38:4; 20:1_18:3	[M+NH4]+	824.62	12.171	627.524	367.334	335.258						0.630892	0.715728	0.944095	0.875803	0.876478	1.12584	0.940647	0.957166	0.821978	0.945805	0.942333	0.813459	0.805292	0.68617	0.812232	0.717397	0.683951	0.813628	0.249356	0.253949	0.253325	0.237437	0.255709	0.240595	3.06857
MGDG 38:5; 20:2_18:3	[M+NH4]+	822.606	11.322	625.51	365.303	335.257						0.590482	0.642888	0.729663	0.682721	0.601044	0.860777	0.726221	0.769784	0.71268	0.499375	0.447614	0.315679	0.30292	0.319456	0.349207	0.35571	0.493733	0.346453	0.174166	0.152206	0.143195	0.133532	0.143695	0.085993	21.104
MGDG 38:6; 18:3_20:3	[M+NH4]+	820.592	10.294	623.506	363.283	335.254						1.18479	1.15093	2.05445	1.7861	1.74729	2.29317	1.96979	1.83847	1.71819	1.66958	1.41682	1.01998	1.03981	1.08413	1.41213	1.11407	1.31827	1.25197	0.454415	0.398131	0.423468	0.436172	0.446614	0.362355	8.22154
MGDG 38:8	[M+NH4]+	816.571	6.986	619.489	307.227							0.129119	0.0974987	0.221842	0.20251	0.15602	0.325457	0.243728	0.364815	0.30236	0.160989	0.177368	0.187514	0.177868	0.187923	0.131815	0.137261	0.261544	0.220797	0.045425	0.074719	0.065799	0.066975	0.041982	0.05915	21.8453
Phosphatidylcholines												396.733	462.895	2112.46	1703.32	2101.93	2295.19	1904.39	1884.15	1774.31	1801.19	1426.95	1664.07	1863.17	1298.77	1496.21	1644.55	1691.28	1843.09	0	0	0	0	0	0
PC 32:0	[M+H]+	734.564	11.805	184								0.545776	0.646957	1.72262	1.4316	1.37485	1.72454	1.46303	1.68236	1.48674	1.26906	1.43947	1.47292	1.56532	0.832977	1.43125	1.70802	1.10696	1.19713	1.13965	0.773545	1.04692	0.735659	0.654718	1.01411	22.0869
PC 32:1	[M+H]+	732.554	10.533	184								1.29984	5.92056	3.23296	3.71942	3.80425	2.91379	2.49411	1.84015	3.13885	5.24046	4.58177	7.33919	4.99744	3.84187	4.46922	4.01085	6.51179	4.50102	1.21233	1.19982	1.28187	0.783565	1.05514	0.665184	24.4874
PC 32:2	[M+H]+	730.529	9.338	184								4.08424	4.19038	3.29652	2.98936	3.44629	3.41105	3.09156	3.2949	2.62557	2.99226	2.49671	2.60226	2.64595	1.80196	1.86122	2.07102	2.31234	2.03356	0.731642	0.820481	0.760602	0.675342	0.70483	0.795092	7.33236
PC 32:3	[M+H]+	728.522	8.589	184								1.49023	1.46954	1.96017	2.11344	1.92653	1.74851	1.67525	1.97741	1.87474	2.43154	2.08453	2.55282	2.8063	1.74567	2.40003	3.34844	2.67017	2.48948	1.8543	1.48903	1.74573	1.88853	1.7102	1.55633	9.31151
PC 32:4	[M+H]+	726.511	6.946	184								0.441366	0.426445	0.0385897	0.0233966	0.0200644	0.0166523	0.0670515	0.0846023	0.0566213	0.0937059	0.0828947	0.0553412	0.0435938	0.044	0.0643762	0.0224228	0.0659381	0.108189	0.042268	0.041121	0.044417	0.061613	0.043794	0.033094	21.13
PC 32:5	[M+H]+	724.488	6.527	184								0.0186316	0.0138107	0.044707	0.0575034	0.0591627	0.0671172	0.0745074	0.0553784	0.0146507	0.0357757	0.0720088	0.0730676	0.0626701	0.0540103	0.0721755	0.0689816	0.070342	0.0707399	0.018494	0.019982	0.005592	0.013573	0.019343	0.015132	35.1619
PC 34:0	[M+H]+	762.6	13.24	184								0.232787	0.256363	0.228758	0.141924	0.152193	0.226234	0.187485	0.17371	0.196338	0.185599	0.16964	0.163608	0.132309	0.161258	0.118846	0.179217	0.175557	0.156723	0.057986	0.070422	0.059726	0.0437	0.062778	0.053216	15.5725
PC 34:1	[M+H]+	760.594	11.955	184								55.2271	61.1842	276.96	240.031	279.828	324.685	264.735	288.901	287.255	202.848	210.085	210.883	201.599	184.788	209.037	195.183	167.803	168.092	58.4283	64.4713	61.5592	61.8431	57.7823	57.3682	4.68238
PC 34:2	[M+H]+	758.571	10.434	184								17.2486	15.8081	373.121	273.814	323.07	305.273	327.888	303.085	280.871	346.457	293.902	260.492	267.842	222.982	202.654	234.899	283.718	315.818	70.8173	73.1174	64.1027	55.6012	61.7283	62.6285	9.89056
PC 34:3	[M+H]+	756.553	9.847	184								20.8767	134.399	148.828	162.598	181.62	180.038	209.811	161.337	153.328	224.545	157.357	199.421	348.889	188.869	178.961	198.333	297.636	357.26	63.7728	59.9727	78.4133	73.4899	44.2983	48.3721	21.922
PC 34:4	[M+H]+	754.539	8.61	184								4.01536	4.31281	17.1335	17.2091	17.6778	20.5898	17.6897	20.9304	18.7382	18.1093	14.3893	16.7208	14.3656	11.694	15.4648	18.0914	13.3568	14.7895	4.2743	4.20973	4.04857	4.05762	4.01921	3.80765	4.01195
PC 34:5	[M+H]+	752.521	7.616	184								1.16564	0.995272	4.8208	3.18923	4.39579	4.46046	5.10369	5.0337	4.49257	4.09144	3.28444	3.02939	3.47755	2.63613	3.23278	4.88632	3.50424	3.54819	0.987859	0.982551	0.787752	1.01505	1.01969	0.981707	9.05608
PC 34:6	[M+H]+	750.507	6.804	184								1.33687	1.67735	8.73282	7.02048	8.13141	10.5548	8.33455	10.4653	10.7626	10.6752	10.6343	12.0988	12.5624	9.32468	14.799	12.4256	11.6659	9.54877	2.97843	2.90467	2.48929	1.63319	2.42446	1.47113	27.3469
PC 36:0	[M+H]+	790.646	13.321	184								0.0997645	0.02444	0.533081	0.498555	0.5302	0.82816	0.651474	0.579622	0.59557	0.455699	0.462561	0.363818	0.306267	0.332278	0.416423	0.47146	0.333818	0.316274	0.103839	0.109925	0.107082	0.157978	0.038649	0.121113	36.3566
PC 36:1	[M+H]+	788.615	13.354	184								6.66963	6.09634	37.5565	33.1476	34.9718	41.6372	37.7568	38.2073	36.2737	27.3524	24.8934	19.1565	16.2888	19.1659	20.2395	21.587	16.9196	15.5942	6.53245	6.62458	6.55567	6.0488	6.43899	6.62444	3.36706
PC 36:2	[M+H]+	786.605	12.056	184								54.1242	52.9553	274.256	49.685	280.318	311.906	58.7351	31.6591	46.7485	45.0263	22.4222	186.675	149.48	32.32	180.037	174.642	144.109	123.092	12.4146	54.9587	55.2567	54.8838	53.9368	50.0144	36.2638
PC 36:3	[M+H]+	784.586	10.575	184								6.45575	5.30004	97.0765	76.4852	84.142	103.736	89.5602	92.6603	81.0989	77.5461	65.6816	59.7536	56.9745	53.8905	46.8547	53.6917	50.8656	56.5404	16.4596	14.7559	14.7612	15.1358	14.307	13.249	7.10745
PC 36:4	[M+H]+	782.58	9.862	184								125.624	107.913	376.337	382.14	391.308	463.671	391.37	420.959	380.562	386.564	254.847	300.878	373.725	321.963	298.598	372.39	389.006	392.651	105.866	90.6936	112.908	131.657	108.312	108.173	12.0528
PC 36:5	[M+H]+	780.558	8.267	184								47.5564	8.9886	274.799	229.44	257.601	251.946	230.252	259.87	231.826	237.781	176.489	197.394	218.155	102.048	143.223	113.334	114.238	220.305	55.996	54.6625	51.5617	50.3655	50.4292	50.6036	4.67855
PC 36:6	[M+H]+	778.548	7.885	184								37.5908	39.9721	137.776	149.86	154.678	186.127	175.115	170.095	160.216	161.069	141.325	142.683	150.595	109.78	133.431	191.437	143.38	113.172	41.9222	31.3702	36.6718	29.9472	28.2538	28.3314	16.6693
PC 38:1	[M+H]+	816.644	14.831	184								0.0765319	0.0870853	0.530212	0.512641	0.495305	0.59252	0.699327	0.500533	0.570923	0.558176	0.236532	0.300409	0.193809	0.271268	0.263122	0.360441	0.313863	0.313101	0.133174	0.118941	0.111879	0.099033	0.11723	0.111148	9.74096
PC 38:2	[M+H]+	814.631	13.401	184								1.13116	1.03015	4.41989	3.75106	4.16206	5.05796	4.75345	4.34053	4.37616	2.7533	2.40923	2.08716	2.00868	1.81477	2.08713	2.49934	2.30728	2.14545	0.855129	0.782579	0.825306	0.788386	0.819204	0.798454	3.34957
PC 38:3	[M+H]+	812.613	12.045	184								3.10903	3.21505	22.029	16.93	20.8344	22.6058	20.9565	18.8821	18.5237	9.84122	8.80644	8.8812	7.00476	6.45176	8.90918	10.1652	8.65102	11.4061	3.70254	3.49485	3.54043	3.36422	3.25285	2.99295	7.32343
PC 38:4	[M+H]+	810.6	11.212	184								3.5703	3.00142	26.9402	27.4282	27.7898	31.5892	30.6079	28.6839	28.9453	14.886	12.7419	14.7102	12.6684	10.023	13.734	15.6877	12.7925	12.894	5.31761	3.9573	4.1787	4.17629	4.5871	5.00794	11.7785
PC 38:5	[M+H]+	808.583	10.218	184								1.23459	1.34879	11.987	10.6773	11.3572	11.6654	12.8157	11.035	11.0778	10.4602	9.12006	7.04111	6.96071	5.87373	6.93497	6.51482	9.15088	7.77254	2.16691	2.12942	2.08794	2.05365	2.01024	2.04913	2.7599
PC 38:6	[M+H]+	806.568	9.163	184								0.57244	0.555515	5.67419	6.28459	5.98964	5.71811	6.275	5.5778	6.48834	4.73134	3.9649	4.22043	4.38253	3.68444	4.78161	4.30329	5.03233	4.29941	1.165	1.09845	1.11802	1.07567	1.0828	1.0826	3.04757
PC 40:0	[M+H]+	846.69	17.854	184								0.416446	0.347741	0.385161	0.278776	0.312125	0.363789	0.270636	0.201058	0.342971	0.143993	0.214389	0.256267	0.250257	0.224108	0.0797962	0.186754	0.179189	0.213088	0.072881	0.116549	0.109952	0.089524	0.070983	0.114501	21.7166
PC 40:2	[M+H]+	842.664	15.205	184								0.0421108	0.315659	0.590967	0.610914	0.617925	0.769785	0.61436	0.705405	0.619437	1.18031	0.828819	0.852206	1.16725	0.68466	0.562969	0.459011	1.26071	0.752459	0.260446	0.156802	0.166777	0.152215	0.227181	0.122063	28.7581
PC 40:3	[M+H]+	840.648	14.188	184								0.0255706	0.00828267	0.221044	0.196045	0.188844	0.156762	0.170129	0.196541	0.152985	0.258493	0.283465	0.257034	0.318778	0.184974	0.146063	0.170971	0.310664	0.252818	0.065004	0.071711	0.054581	0.045185	0.053287	0.049411	17.6185
PC 40:4	[M+H]+	838.633	10.76	184								0.269127	0.250187	0.326473	0.326214	0.205251	0.246059	0.290871	0.272429	0.326919	0.302015	0.319582	0.294976	0.410198	0.243907	0.293201	0.420316	0.269687	0.30127	0.067228	0.094743	0.111053	0.110523	0.122285	0.109184	18.9069
PC 42:2	[M+H]+	870.688	16.845	184								0.0328421	0.0186187	0.117062	0.088631	0.123569	0.148801	0.188188	0.201409	0.15264	0.226743	0.37607	0.337615	0.359674	0.216884	0.331815	0.310754	0.347296	0.295574	0.048709	0.05799	0.051887	0.056629	0.062124	0.077193	16.9886
PC 42:3	[M+H]+	868.678	15.119	184								0.124931	0.130373	0.560795	0.445755	0.57181	0.575742	0.524684	0.481328	0.375452	0.690346	0.680187	0.759581	0.68841	0.658423	0.50358	0.498077	0.918593	0.853301	0.146133	0.167467	0.133195	0.147703	0.136716	0.158787	8.76272
PC 42:4	[M+H]+	866.657	14.093	184								0.0234349	0.0349787	0.225703	0.190355	0.229953	0.14225	0.162835	0.178884	0.191412	0.3895	0.264409	0.26123	0.240806	0.161562	0.219752	0.191478	0.297906	0.306777	0.039117	0.034119	0.045067	0.038254	0.031374	0.050243	17.557
Phosphatidylethanolamines												114.987	111.412	425.276	400.64	409.204	447.664	437.925	467.129	425.514	387.113	340.935	363.987	348.165	273.924	332.486	354.303	329.572	340.66	0	0	0	0	0	0
PE 32:1	[M+H]+	690.505	11.086	549.481								0.155321	0.160355	0.232806	0.243628	0.27181	0.175672	0.342717	0.322413	0.311004	0.361217	0.276076	0.358274	0.308854	0.29217	0.335812	0.377077	0.336857	0.307115	0.121031	0.107134	0.119916	0.102432	0.141255	0.121954	11.4297
PE 32:3	[M+H]+	686.473	8.736	545.452								0.123828	0.105533	0.396908	0.265048	0.386281	0.660953	0.325246	0.323656	0.575265	0.443018	0.347681	0.4215	0.578337	0.22332	0.203382	0.731154	0.339492	0.572838	0.100241	0.115293	0.110865	0.067871	0.084938	0.079736	20.0297
PE 34:1	[M+H]+	718.534	12.056	577.517								4.32851	4.60444	14.2237	13.0496	15.1606	15.9621	14.6885	14.5334	13.8934	14.0279	11.9747	13.998	12.3653	10.9354	11.9057	12.5742	12.1507	11.1103	3.94648	3.53617	3.61877	3.20174	3.26686	3.15345	8.83344
PE 34:2	[M+H]+	716.521	10.912	575.509								30.8637	26.0096	89.7474	96.7023	87.4685	102.122	89.8426	136.947	96.1757	87.5144	68.3252	91.1314	87.7371	62.4935	97.259	100.323	77.1263	81.5227	24.2615	24.4449	24.0121	25.4048	25.8572	23.3542	3.75571
PE 34:3	[M+H]+	714.508	10.03	573.492								5.93368	6.71048	30.609	31.1047	30.1955	33.0272	29.2356	33.42	33.1038	38.3562	29.0247	34.4239	31.655	26.7514	27.7146	27.7513	28.9308	31.3272	7.76705	7.75209	7.51426	7.07855	7.11894	7.30379	4.08783
PE 34:4	[M+H]+	712.49	8.499	571.473								0.376881	1.37671	1.23473	2.03962	1.50893	3.35855	3.54058	3.31543	3.13703	3.87346	2.92833	3.3591	3.10361	3.17985	1.56438	3.41271	2.70582	2.72455	0.734651	0.718323	0.786086	0.687408	0.661582	0.649086	7.20493
PE 34:5	[M+H]+	710.471	8.033	569.452								3.66999	4.02562	0.600062	0.431355	0.423447	0.596715	0.528548	0.503236	0.534485	0.569184	0.433015	0.42401	0.432431	0.318309	0.317292	0.526132	0.386186	0.301676	0.415671	0.386194	0.391461	0.343468	0.370479	0.407829	6.79442
PE 34:6	[M+H]+	708.457	7.049	567.443								1.49312	1.6057	0.278026	0.228693	0.262481	0.266062	0.291687	0.247714	0.257449	0.28607	0.225792	0.22152	0.253167	0.0869794	0.240345	0.325574	0.199244	0.228456	0.193114	0.054791	0.166517	0.1836	0.15566	0.173455	32.7242
PE 36:1	[M+H]+	746.555	12.702	605.555								0.262648	0.310571	1.19275	0.674593	1.04486	1.08207	1.07768	0.828502	0.745779	1.46893	1.17843	0.795236	0.979476	0.776657	0.584238	0.847346	1.37699	1.32456	0.243685	0.233987	0.231492	0.196777	0.201004	0.210633	8.81983
PE 36:2	[M+H]+	744.554	12.407	603.554								1.62478	2.19266	10.0815	6.70011	9.34279	9.37584	9.00579	8.42775	6.6988	11.4755	10.4775	7.16211	8.31144	6.94467	5.74143	6.54857	11.1425	9.52997	2.26005	2.03209	1.99408	2.07068	1.94339	1.82803	7.1253
PE 36:3	[M+H]+	742.538	11.397	601.538								6.3124	5.46654	29.3201	27.0838	29.1836	32.1954	31.1965	31.7759	29.683	22.4267	17.2607	22.5392	21.0924	15.6381	18.9341	18.0278	14.3369	15.8604	5.89838	5.7171	6.16856	5.95435	5.99932	5.52347	3.85744
PE 36:4	[M+H]+	740.523	10.017	599.523								2.0874	1.90295	27.4171	25.8724	26.6036	30.2349	28.6564	26.3471	27.3857	29.7066	27.0581	26.0319	24.9098	21.123	24.4495	24.5643	25.2738	23.2312	6.08813	6.14873	6.14452	5.92479	5.92444	5.71526	2.82014
PE 36:5	[M+H]+	738.506	8.713	597.506								11.9061	11.0838	55.3869	51.1726	53.7722	55.4593	54.7503	55.8589	54.9695	52.028	42.4562	49.0619	46.6619	35.7182	43.6089	49.5258	41.7034	46.3593	13.3066	12.7973	12.7082	12.5439	11.3836	12.2308	5.1902
PE 36:6	[M+H]+	736.492	8.233	595.492								5.30687	5.53836	47.0367	45.401	46.4642	50.6452	45.4567	45.4919	49.9828	41.5807	32.5174	43.1448	42.4045	27.7749	33.8301	41.7964	31.8574	33.9837	9.86578	9.46373	9.44936	9.22993	9.22193	8.97115	3.24325
PE 38:1	[M+H]+	774.596	15.288	633.596								0.0882216	0.119589	0.284722	0.244521	0.320837	0.242719	0.302537	0.263131	0.220673	0.247445	0.247287	0.26175	0.23716	0.19408	0.185367	0.333338	0.214664	0.17573	0.083248	0.064997	0.043875	0.065552	0.070146	0.048231	23.1743
PE 38:2	[M+H]+	772.582	14.126	631.582								0.969781	1.37082	4.21273	3.26195	4.63017	4.03926	3.57756	3.69944	3.36074	3.83452	3.44234	2.18114	2.60867	2.50632	1.93382	2.24651	3.22868	3.29327	0.880417	0.844489	0.813663	0.809111	0.793621	0.762927	4.99076
PE 38:3	[M+H]+	770.568	13.169	629.568								0.280285	0.224677	0.713927	0.752117	0.834549	0.795289	0.767143	0.764089	0.800956	0.63621	0.428161	0.456993	0.548253	0.293804	0.321492	0.527934	0.61659	0.744821	0.162386	0.148887	0.168527	0.174826	0.163809	0.148337	6.59498
PE 38:4	[M+H]+	768.552	11.617	627.552								1.16345	0.862499	6.08565	5.49025	6.52156	6.25099	6.51932	5.82876	6.15001	4.05033	3.41916	3.08784	2.61888	2.43993	3.3695	3.31677	3.30578	3.36309	1.13623	1.1247	1.06765	1.00263	1.062	0.935127	7.1929
PE 40:1	[M+H]+	802.625	16.902	661.625								0.167723	0.126635	0.212136	0.228124	0.271125	0.361004	0.359081	0.351158	0.191228	0.222029	0.334374	0.313905	0.232927	0.252943	0.282755	0.277974	0.309853	0.272196	0.066743	0.0799	0.093166	0.072563	0.082895	0.092313	12.9628
PE 40:2	[M+H]+	800.615	15.643	659.615								4.29105	3.87602	12.0976	13.1417	12.943	13.4524	13.6734	14.1756	13.7325	9.72851	9.83858	9.40535	8.66494	7.87359	7.96757	8.2239	9.77476	9.09083	2.68418	2.74754	2.73077	2.61676	2.51791	2.56947	3.46829
PE 40:3	[M+H]+	798.596	14.366	657.596								1.66036	1.63045	5.02421	4.65893	5.11783	5.8133	6.22736	5.02757	7.103	3.91181	3.39848	3.59283	3.26543	2.6848	2.70057	2.42267	4.10683	3.52331	1.13754	1.04078	1.1316	1.08008	1.06695	1.10438	3.46375
PE 42:1	[M+H]+	830.666	18.32	689.666								0.570914	0.390077	0.618864	0.658445	0.697993	0.790277	0.708838	0.842143	0.726187	0.713217	0.780424	0.730791	0.626424	0.450443	0.488467	0.644173	0.758951	0.700243	0.076416	0.210329	0.154897	0.17984	0.15623	0.184125	28.6335
PE 42:10	[M+H]+	812.508	5.133	671.508								0.578734	0.397939	2.25006	1.67031	1.40027	2.03998	1.43334	1.36683	1.75529	1.05248	1.04628	0.895132	1.0333	1.13041	1.00176	0.900301	0.852143	1.4107	0.298273	0.223392	0.309756	0.419288	0.40425	0.402336	22.7796
PE 42:2	[M+H]+	828.647	17.267	687.647								23.0875	24.1483	58.014	41.4517	44.0763	48.7645	64.4352	46.2701	42.3815	37.0103	53.0558	30.1881	29.5653	26.8582	29.451	30.3433	36.7225	35.4751	10.2764	9.80939	14.9741	10.5933	9.96985	14.3053	20.0543
PE 42:3	[M+H]+	826.632	16.181	685.632								1.83232	1.78231	8.95549	9.54494	9.33505	10.1478	8.94698	9.96708	10.5631	6.45196	5.93714	6.06576	4.97489	4.37864	4.17767	5.61621	5.95176	6.56498	1.83591	1.67925	1.65671	1.58429	1.6644	1.57589	5.62608
PE 42:4	[M+H]+	824.614	14.546	683.614								3.13112	3.42651	11.2727	10.1718	12.4492	10.8563	12.4309	10.3538	12.1336	8.15435	8.00414	7.83057	6.95235	6.68099	7.53118	6.6327	8.12501	9.44345	2.41598	2.35636	2.40046	2.3029	2.2982	2.26798	2.56432
PE 42:8	[M+H]+	816.553	6.638	675.553								0.402806	0.176453	0.259282	0.316934	0.616353	0.646707	0.490706	0.607317	0.557993	0.479088	0.242699	0.0827939	0.288271	0.223103	0.306771	0.276434	0.267622	0.272264	0.183838	0.124309	0.079303	0.10831	0.090427	0.095479	33.2096
PE 42:9	[M+H]+	814.521	6.015	673.521								0.222036	0.148013	1.7095	1.21579	1.49374	1.47053	1.4064	1.55626	0.989081	1.32676	1.06809	1.58979	1.80619	0.865714	1.6474	0.794665	1.58575	1.59383	0.389913	0.371349	0.328558	0.332663	0.330038	0.348313	7.23689
PE 44:1	[M+H]+	858.69	19.951	717.69								0.0584709	0.0526507	0.150436	0.133245	0.195739	0.195953	0.160511	0.20434	0.167452	0.175412	0.173985	0.143821	0.13674	0.138698	0.16874	0.168254	0.182547	0.162747	0.042391	0.043404	0.028987	0.041068	0.0438	0.03824	14.1119
PE 44:2	[M+H]+	856.677	18.899	715.677								1.44507	0.948776	3.19096	4.38126	3.62054	3.80068	5.0454	5.07673	4.60349	2.74463	2.54585	2.19066	1.98839	2.93969	2.22453	2.47278	3.91294	4.10131	0.796173	0.769257	0.755723	0.733728	0.684282	1.0224	14.9009
PE 44:3	[M+H]+	854.658	17.789	713.658								0.326856	0.384229	1.48151	1.34489	1.60417	1.70295	1.45055	1.67717	1.30149	1.18974	1.17127	1.04191	0.857934	0.833219	1.05976	1.02601	0.925707	1.19177	0.423189	0.327888	0.317297	0.288719	0.33402	0.246288	18.2038
PE 44:4	[M+H]+	852.649	16.107	711.649								0.0509972	0.048008	0.279337	0.2584	0.304468	0.262668	0.306107	0.304259	0.285658	0.164176	0.193541	0.158618	0.110889	0.110309	0.17011	0.15446	0.152772	0.202355	0.043966	0.051198	0.046756	0.05376	0.046976	0.049042	7.18927
PE 44:7	[M+H]+	846.582	9.133	705.582								0.0449695	0.0697707	0.265542	0.2374	0.231668	0.245441	0.241125	0.21032	0.13675	0.31436	0.289404	0.289216	0.338562	0.193747	0.323746	0.237199	0.29229	0.205432	0.046478	0.058093	0.051527	0.066782	0.059127	0.062116	12.7529
PE 46:7	[M+H]+	874.622	10.415	733.622								0.0418393	0.0373467	0.169912	0.230972	0.177356	0.249246	0.216838	0.125784	0.491379	0.2865	0.56083	0.11001	0.21483	0.358253	0.109564	0.105493	0.135124	0.245274	0.06039	0.069971	0.060507	0.077781	0.034425	0.047586	26.6139
PE 46:8	[M+H]+	872.603	9.443	731.603								0.127643	0.0977947	0.269304	0.276531	0.27302	0.373891	0.286908	0.11417	0.40868	0.301114	0.273135	0.297459	0.301611	0.260196	0.374915	0.250107	0.283085	0.242848	0.080907	0.076663	0.074223	0.064136	0.074869	0.064419	9.38761
Phosphatidylglycerols												107.993	101.848	140.816	127.127	126.944	142.028	138.476	133.02	132.12	106.176	99.6549	101.017	107.842	76.8226	92.6473	101.758	90.7163	87.3296	0	0	0	0	0	0
PG 32:0	[M+NH4]+	740.545	10.858	551.545								3.89365	3.37383	3.70247	3.993	3.78606	4.21301	4.18398	4.3226	4.10124	5.05215	4.12651	5.1693	4.85107	3.1365	4.62629	4.98501	3.85869	4.88695	1.38304	1.0865	1.41032	1.13454	1.29637	1.28182	10.3155
PG 32:1	[M+NH4]+	738.525	10.36	549.525								6.74242	6.02436	9.65165	8.14028	8.04116	9.64789	9.5921	9.33359	8.6449	7.72104	6.42642	8.04134	7.9495	6.37558	7.60308	7.29804	7.5019	6.65255	2.20448	2.2596	2.20622	2.2199	2.22152	2.09382	2.54913
PG 32:2	[M+NH4]+	736.509	9.08	547.509								0.129626	0.0937067	0.248059	0.167907	0.192115	0.201473	0.266029	0.181915	0.204603	0.15393	0.124956	0.178541	0.207667	0.137407	0.190182	0.167813	0.142065	0.147534	0.050502	0.056982	0.058194	0.055995	0.055092	0.052026	5.41106
PG 32:3	[M+NH4]+	734.493	7.013	545.493								0.211349	0.301853	0.0945238	0.0909172	0.0569085	0.0707734	0.0778676	0.0459189	0.0902904	0.0615515	0.0308567	0.0929155	0.0856215	0.0823892	0.0763386	0.100312	0.135316	0.100182	0.036984	0.044257	0.036735	0.032634	0.038948	0.031133	12.7362
PG 34:0	[M+NH4]+	768.566	11.818	579.566								2.62102	2.58316	3.86022	4.32036	3.9597	4.36967	4.09878	4.1854	4.02388	4.07262	3.46995	3.67798	3.35096	2.45611	2.8917	3.03775	3.21106	3.0834	1.02217	1.00704	1.06495	0.9682	0.902541	0.990862	5.52268
PG 34:1	[M+NH4]+	766.553	10.522	577.553								16.9795	15.9954	35.0383	30.055	30.7426	39.1647	33.9574	36.7519	34.7978	30.9811	26.5231	30.3848	29.7353	21.1992	16.6078	24.8928	24.6237	24.3946	8.97095	6.32005	8.83869	8.02613	5.71059	7.90337	17.4807
PG 34:2	[M+NH4]+	764.545	9.923	575.545								37.516	36.3791	25.7587	24.557	25.0401	29.8664	26.2723	27.5984	23.9342	21.5369	19.348	19.7646	18.8885	16.4193	17.6792	17.981	17.0107	16.2775	6.58447	6.87038	6.61329	6.27591	5.83397	5.64298	7.62066
PG 34:3	[M+NH4]+	762.525	9.388	573.525								0.624075	0.697453	12.8023	10.9636	11.1505	12.5698	12.2356	12.8676	10.9614	9.30519	7.52373	7.44797	8.47142	5.58126	8.1407	8.90227	8.1086	7.83579	2.73459	2.88576	2.8431	2.83434	2.7258	2.87551	2.47213
PG 34:4	[M+NH4]+	760.509	7.851	571.509								35.4498	32.4697	42.2592	38.5328	37.4733	34.3744	40.5617	30.3479	37.9665	22.8853	27.9527	22.3582	30.7401	18.015	30.6124	30.9408	21.8487	20.4107	11.2665	10.3232	10.6656	10.0461	10.0916	10.8012	4.46032
PG 34:5	[M+NH4]+	758.494	6.763	569.494								0.777598	0.628043	0.669476	0.5935	0.751854	0.608582	0.918474	0.635517	0.724169	0.600537	0.570395	0.532267	0.281288	0.507077	0.673527	0.483051	0.603638	0.56201	0.242845	0.200936	0.216768	0.169999	0.244354	0.181822	14.7607
PG 36:2	[M+NH4]+	792.57	11.089	603.57								0.340582	0.2734	0.869165	0.413228	0.432461	0.61143	0.512261	0.572911	0.583143	0.307812	0.22298	0.216014	0.229222	0.218742	0.268279	0.247794	0.238651	0.206838	0.112083	0.086339	0.124412	0.123211	0.083041	0.093703	17.8062
PG 36:3	[M+NH4]+	790.554	10.066	601.554								0.445648	0.469816	0.80119	0.736497	0.652644	0.741324	0.772342	0.735764	0.763665	0.503419	0.47398	0.35123	0.308531	0.267985	0.364031	0.387813	0.307104	0.250115	0.149478	0.15856	0.134344	0.124532	0.139334	0.124857	9.80403
PG 36:4	[M+NH4]+	788.54	9.052	599.54								0.377773	0.541061	1.60497	1.79311	1.45126	1.72604	1.77376	1.72915	1.76829	0.827673	0.842178	0.766365	0.788236	0.701688	0.85726	0.859842	0.691147	0.692709	0.298711	0.281653	0.267339	0.334146	0.28197	0.261335	9.14559
PG 36:5	[M+NH4]+	786.529	7.425	597.529								0.318958	0.378933	0.691524	0.335134	0.656156	0.767594	0.657173	0.658768	0.612643	0.212471	0.384813	0.239986	0.426333	0.370938	0.34111	0.194217	0.35928	0.354848	0.156186	0.157088	0.127225	0.129754	0.063119	0.134421	26.8327
PG 36:6	[M+NH4]+	784.507	7.2	595.507								0.129446	0.344835	0.490403	0.459879	0.445668	0.704187	0.505316	0.556869	0.407239	0.443096	0.294599	0.357547	0.415385	0.236039	0.338721	0.397213	0.400326	0.339983	0.11363	0.117885	0.069295	0.128744	0.084186	0.107557	21.6212
PG 36:7	[M+NH4]+	782.499	6.87	593.499								1.43592	1.29374	2.27368	1.97482	2.11134	2.39048	2.09085	2.49633	2.53601	1.511	1.33972	1.43828	1.11326	1.11738	1.37654	0.882434	1.67552	1.1338	0.497081	0.514093	0.471648	0.395761	0.402972	0.384896	12.728
Phosphatidylinositols												24.9788	22.2619	36.8464	33.7176	33.5783	37.176	36.6334	35.4361	34.5346	34.2697	28.0046	31.7254	31.5605	25.0126	26.9098	30.3498	29.9831	29.1108	0	0	0	0	0	0
PI 34:1	[M+NH4]+	854.57	10.619	577.57								2.01867	1.95414	4.02363	3.50855	2.98989	3.40045	3.70598	3.79869	3.34318	2.38811	1.96019	2.26047	2.04059	1.95251	2.05571	2.45063	1.67584	1.91207	0.738328	0.762093	0.739995	0.791445	0.784473	0.56669	11.3893
PI 34:2	[M+NH4]+	852.558	9.022	575.558								16.3309	14.848	23.4658	22.414	23.2438	24.0358	23.5698	22.5063	22.3616	23.703	18.9776	21.0367	22.3797	17.1768	18.7161	21.2694	20.8939	21.3773	6.36105	6.1536	6.03961	3.27726	3.49395	3.50837	31.556
PI 34:3	[M+NH4]+	850.538	8.067									8.4887	7.48571	19.5608	16.5126	18.2918	18.4626	20.4029	17.7887	17.4926	11.3146	17.0086	17.2946	4.7128	4.38447	16.897	21.1423	15.4233	19.9406	5.49759	5.37254	5.29299	0.656238	1.11545	1.55903	72.6721
PI 34:4	[M+NH4]+	848.525	6.831	571.525								0.260986	0.394875	0.128366	0.206324	0.0536542	0.0425547	0.277482	0.0925135	0.0541324	0.0937684	0.229678	0.030652	0.250608	0.0377448	0.199285	0.03175	0.256033	0.0463919	0.04728	0.06423	0.077042	0.06638	0.067725	0.019588	36.3629
PI 34:5	[M+NH4]+	846.509	6.64	569.509								0.228568	0.256621	0.305077	0.25529	0.177115	0.365258	0.287721	0.343077	0.263985	0.248614	0.271734	0.249378	0.17917	0.191183	0.247392	0.269835	0.276016	0.280017	0.089446	0.062515	0.062819	0.047223	0.070982	0.06766	20.6269
PI 34:6	[M+NH4]+	844.493	5.907	567.493								0.0997285	0.0755387	0.100927	0.100686	0.100569	0.0957812	0.103577	0.113027	0.0979265	0.115614	0.113278	0.142841	0.154441	0.0809304	0.0964044	0.102158	0.134	0.116493	0.030315	0.030922	0.029918	0.026541	0.036248	0.022281	15.909
PI 36:1	[M+NH4]+	882.603	11.644	605.603								0.168756	0.139845	0.270099	0.241248	0.244749	0.209008	0.238268	0.293174	0.265353	0.161213	0.101398	0.174959	0.141604	0.122072	0.137028	0.112202	0.143736	0.152392	0.058157	0.054845	0.079885	0.049948	0.05112	0.056559	18.7847
PI 36:2	[M+NH4]+	880.586	10.738	603.586								0.678964	0.615501	0.795084	0.725031	0.720088	0.923359	0.664699	0.900718	0.786695	0.509449	0.425354	0.451108	0.478236	0.357165	0.429009	0.484243	0.475681	0.423916	0.182067	0.183748	0.20979	0.158782	0.178164	0.181092	8.94615
PI 36:3	[M+NH4]+	878.57	10.011	601.57								0.656183	0.747099	0.871725	0.728617	0.630569	0.899687	0.936154	0.950992	0.775577	0.87414	0.640506	0.697662	0.657944	0.598552	0.583809	0.713415	0.61744	0.568622	0.237528	0.209571	0.218993	0.220292	0.239901	0.220026	5.26473
PI 36:4	[M+NH4]+	876.556	8.08	599.556								1.36083	1.27532	2.02217	1.58902	1.89249	2.12266	1.92361	1.78425	1.81305	1.34361	1.12984	1.27384	1.12173	1.06814	1.07125	0.90868	1.10973	1.02057	0.426994	0.453825	0.394729	0.400477	0.43588	0.463761	6.47546
PI 36:5	[M+NH4]+	874.539	6.986	597.539								1.81994	1.22969	2.31475	1.63367	2.09502	2.4753	2.5205	2.16546	2.22353	2.10664	1.82175	2.27654	1.98736	1.711	1.36258	1.83518	1.94214	1.577	0.596179	0.624742	0.609237	0.558351	0.57558	0.500203	7.71957
PI 36:6	[M+NH4]+	872.53	6.241	595.53								0.992413	0.415565	2.17662	1.92522	0.992671	2.10712	1.9156	2.06615	2.06829	2.24478	1.9432	2.67987	1.77755	1.40649	1.63287	1.70096	1.99917	1.22943	0.087954	0.518716	0.640837	0.322116	0.496799	0.572885	46.0593
PI 42:2	[M+NH4]+	964.686	15.112	687.686								0.228008	0.201317	0.259308	0.270348	0.294729	0.335129	0.343614	0.349409	0.321026	0.30011	0.264906	0.286662	0.265278	0.196719	0.26869	0.293121	0.300668	0.249331	0.08044	0.085275	0.080479	0.076255	0.090783	0.064571	11.1726
PI 42:3	[M+NH4]+	962.664	14.143	685.664								0.065662	0.05308	0.0523333	0.0598103	0.0697559	0.0821563	0.0738125	0.0457799	0.0887096	0.11086	0.0667778	0.0821115	0.0633021	0.0678505	0.0478871	0.0933456	0.0839349	0.0785642	0.022474	0.0276	0.018842	0.01926	0.020022	0.027299	17.6036
PI 42:4	[M+NH4]+	960.646	12.708	683.646								0.069144	0.0552773	0.0604799	0.0597931	0.0731729	0.0817578	0.0725588	0.0265135	0.0715993	0.0697721	0.0584269	0.0825608	0.0629688	0.0453711	0.0617524	0.0848162	0.0748664	0.0787162	0.025498	0.020187	0.019535	0.022991	0.018788	0.014325	18.8716
Phosphatidylserines												18.7392	18.6314	27.0012	19.391	22.4195	24.6185	25.3527	25.6111	20.6224	19.7584	15.3341	20.9348	20.2672	17.2697	18.3078	21.5045	22.8104	20.7465	0	0	0	0	0	0
PS 34:2	[M+H]+	760.508	9.618	575.508								1.05154	1.16103	0.340081	1.11413	0.300675	1.19725	1.23901	1.29444	1.08613	1.07385	0.202719	0.217436	0.216948	0.640438	0.630818	0.788581	0.633925	0.716503	0.251565	0.273808	0.232622	0.27071	0.238942	0.244574	6.7029
PS 34:3	[M+H]+	758.494	8.658	573.494								1.38058	1.43514	1.59925	1.49129	1.40707	1.72907	1.75882	1.75017	1.46417	1.18897	0.955263	1.00714	0.973104	0.944397	0.928596	1.20761	0.957531	0.906764	0.392704	0.379744	0.387246	0.36377	0.349546	0.3633	4.43396
PS 36:2	[M+H]+	788.541	11.125	603.541								0.292385	0.307083	0.349689	0.282752	0.230146	0.37873	0.349743	0.327015	0.274408	0.262978	0.181684	0.264943	0.220427	0.202124	0.197618	0.212765	0.19829	0.200706	0.06338	0.066503	0.076398	0.082254	0.08465	0.078276	11.3598
PS 36:3	[M+H]+	786.521	10.206	601.521								0.247136	0.060856	0.273872	0.255024	0.1874	0.285547	0.406151	0.308479	0.297537	0.350801	0.281503	0.24574	0.230451	0.283585	0.178201	0.228408	0.243059	0.268257	0.072905	0.073252	0.069153	0.077671	0.085457	0.056161	13.4349
PS 38:2	[M+H]+	816.572	12.189	631.572								0.315102	0.367461	0.332125	0.2727	0.260268	0.407625	0.28475	0.31122	0.242662	0.341507	0.289743	0.280365	0.266181	0.331021	0.256815	0.270684	0.325612	0.319696	0.091098	0.093523	0.079835	0.077924	0.07586	0.07863	9.06808
PS 38:3	[M+H]+	814.558	11.609	629.558								0.927626	0.791443	1.27052	1.49579	1.56162	1.68587	1.76108	1.57054	1.50102	1.24466	0.93926	1.14137	0.931767	1.11383	1.11022	1.06535	1.08759	1.23528	0.380197	0.327812	0.337151	0.345049	0.346695	0.309002	6.93733
PS 38:5	[M+H]+	810.529	9.052	625.529								0.0970776	0.0800133	0.197396	0.137145	0.147386	0.183367	0.189195	0.154344	0.122401	0.15811	0.159477	0.164608	0.177076	0.142523	0.162197	0.177485	0.164821	0.14999	0.040469	0.040596	0.042178	0.038357	0.038829	0.037867	4.13044
PS 40:2	[M+H]+	844.608	13.911	659.608								2.23652	1.92063	2.67684	1.59208	2.18554	2.50741	2.84146	2.03461	1.39535	2.10978	1.63803	1.99864	2.40968	1.70812	1.59159	1.80131	2.70595	2.39414	0.729359	0.745911	0.511634	0.560884	0.623402	0.529828	16.3945
PS 40:3	[M+H]+	842.587	12.954	657.587								0.547792	0.562229	0.616308	0.518452	0.710875	0.639691	0.748202	0.763054	0.684121	0.575746	0.241939	0.451652	0.559142	0.217289	0.416292	0.749949	0.542137	0.539287	0.151237	0.169698	0.17009	0.164044	0.164235	0.170884	4.48166
PS 42:2	[M+H]+	872.637	15.388	687.637								5.89906	6.44655	8.76322	5.96955	8.17915	7.90063	8.25566	8.42014	5.72713	8.03768	5.98752	8.17798	7.32415	6.57575	6.93755	7.57658	8.40193	7.21041	2.09076	2.17279	2.2074	1.91326	2.05539	1.97408	5.46192
PS 42:3	[M+H]+	870.616	14.386	685.616								4.53086	4.79002	9.87427	5.54344	6.47106	6.87952	6.68416	7.78529	6.68457	3.82328	4.17706	6.45694	6.32796	4.86998	5.31612	5.91591	6.97193	6.01906	1.7468	1.77796	1.75638	1.79662	1.58945	1.34569	10.4721
PS 42:4	[M+H]+	868.603	12.915	683.603								1.21348	0.708973	0.707667	0.7186	0.778292	0.82375	0.834493	0.891799	1.14297	0.591011	0.279874	0.528041	0.630274	0.240644	0.581784	1.50989	0.577648	0.786443	0.212659	0.213304	0.209484	0.184001	0.184315	0.194369	6.94011
Sulfoquinovosyldiacylglycerols												9.51778	8.80327	13.3196	11.998	12.1482	14.9016	13.6297	14.2606	12.544	12.8696	10.5082	10.7359	12.4179	9.64689	11.1376	11.6853	11.6479	11.5287	0	0	0	0	0	0
SQDG 34:1; 16:0_18:1	[M+NH4]+	838.569	10.386	595.528	577.519	565.304	339.291	313.274	265.252	239.233		0.330011	0.415221	3.59789	3.16426	3.06796	4.21267	3.40178	3.98879	3.63995	3.07512	2.7958	2.6125	2.5387	2.10678	2.49703	2.94717	2.03023	2.50152	0.917814	0.817918	0.929762	0.729111	0.822529	0.856969	8.73681
SQDG 34:3; 16:0_18:3	[M+NH4]+	834.543	7.636	591.504	573.489	561.271	539.287	335.26	313.276	261.22	239.233	6.7021	6.16707	7.42379	6.20879	6.65272	8.02193	7.62932	7.7368	6.85485	7.00277	4.95457	5.52862	7.308	5.05051	5.51251	5.73486	6.4421	6.21427	2.01359	2.11289	2.12765	2.02103	1.91834	2.10446	3.9303
SQDG 34:4; 16:0_18:4	[M+NH4]+	832.529	5.544									0.679177	0.479781	0.0654322	0.101017	0.0968814	0.133918	0.131283	0.0504788	0.105474	0.122662	0.213129	0.242372	0.18401	0.256838	0.103455	0.233412	0.12741	0.117402	0.096858	0.106755	0.088832	0.097347	0.087597	0.082163	9.42862
SQDG 34:4; 16:1_18:3	[M+NH4]+	832.525	6.618	589.483	571.472	561.268	335.26	311.259	261.226	237.065		0.359576	0.48884	0.259234	0.293686	0.277695	0.404789	0.406268	0.579784	0.371783	0.535548	0.314541	0.472706	0.605875	0.368693	0.651323	0.496746	0.57743	0.498949	0.134412	0.158552	0.105616	0.167826	0.155229	0.101084	20.7009
SQDG 34:5; 16:2_18:3	[M+NH4]+	830.512	6.585									0.151792	0.143816	0.134212	0.146452	0.164773	0.198758	0.196187	0.197591	0.174886	0.167853	0.166187	0.185463	0.158781	0.142387	0.165787	0.117474	0.168202	0.160152	0.0497	0.051203	0.056193	0.057337	0.051127	0.044746	8.8563
SQDG 34:6; 16:3_18:3	[M+NH4]+	828.494	5.897	585.451	567.431	561.258	533.237	335.255	307.23	233.19		0.178474	0.136355	0.207293	0.175438	0.212939	0.177926	0.239088	0.172004	0.151897	0.173121	0.176848	0.226912	0.140889	0.185567	0.298868	0.191415	0.200564	0.186497	0.06382	0.051726	0.053433	0.05911	0.060692	0.063208	8.59237
SQDG 36:3; 18:0_18:3	[M+NH4]+	862.567	9.776	619.529	601.514	567.331	341.31	335.256	261.222			0.469734	0.46444	0.14989	0.195393	0.0936746	0.129211	0.192294	0.268486	0.156423	0.318478	0.108684	0.183122	0.102771	0.326647	0.234702	0.211768	0.311137	0.207328	0.033708	0.1064	0.073359	0.073071	0.0584	0.120384	40.749
SQDG 36:4; 18:1_18:3	[M+NH4]+	860.543	8.538	617.509	599.491	565.29	561.255	339.288	335.258	265.251	261.222	0.232	0.115864	0.989458	1.20516	1.18342	1.1805	1.04162	0.772529	0.740566	0.980136	1.16064	0.773463	0.903875	0.757974	1.15959	1.04861	1.2878	1.06369	0.339037	0.220763	0.375769	0.365792	0.21673	0.227961	26.3995
SQDG 36:5; 18:2_18:3	[M+NH4]+	858.536	7.564	597.489	563.277	561.277	337.279	335.259	261.221			0.414914	0.391883	0.49244	0.507793	0.398129	0.441914	0.391838	0.49412	0.348154	0.493912	0.617766	0.510709	0.475014	0.451495	0.514317	0.703868	0.503062	0.578912	0.128153	0.133549	0.171209	0.148809	0.144899	0.151336	10.3462
SQDG 36:6; 18:3_18:3	[M+NH4]+	856.524	6.168									10.6984	8.66595	15.2525	2.89239	14.1919	15.0981	15.7955	12.3047	4.99492	3.25906	3.41851	17.0987	6.11764	2.49168	3.04183	12.3757	15.3107	2.76809	0.876062	4.42185	0.859368	0.791039	3.30808	0.827764	86.7339
Triacylglycerols												296.964	332.177	440.407	450.375	420.764	476.683	452.319	428.875	419.367	565.435	484.573	620.125	679.452	521.498	692.933	1125.03	1095.76	1012.47	0	0	0	0	0	0
TG 34:0; 8:0_12:0_14:0	[M+NH4]+	628.544	15.38	467.4	411.356	383.31						0.0723463	0.162531	0.500524	0.169148	0.428702	0.259449	0.395724	0.19532	0.159246	0.20875	0.373333	0.179128	0.192108	0.11449	0.243708	0.212081	0.124195	0.236446	0.161214	0.071349	0.097934	0.09266	0.098128	0.095399	29.5252
TG 38:0; 12:0_12:0_14:0	[M+NH4]+	684.61	18.59	467.403	467.403	439.378						0.384227	0.181219	0.851487	0.0544448	0.382098	0.541051	0.771195	0.420127	0.664254	0.485551	0.618389	0.121622	0.408549	0.264936	0.516257	0.0982022	0.231401	0.464257	0.180526	0.10355	0.240062	0.169761	0.25466	0.158814	30.1238
TG 40:0; 12:0_14:0_14:0	[M+NH4]+	712.645	20.065	495.439	467.403							0.297812	0.339955	0.520363	0.406934	0.506068	0.400816	0.649544	0.410282	0.482702	0.341684	0.465132	0.42774	0.355003	0.305402	0.399856	0.34039	0.335489	0.392834	0.179958	0.175839	0.139774	0.136835	0.129037	0.166954	14.2635
TG 42:0; 12:0_14:0_16:0	[M+NH4]+	740.674	20.839	523.476	495.43	467.41						0.470565	0.533293	0.965769	0.990421	0.897298	1.06952	1.52066	0.787699	0.608176	0.600897	0.573386	0.676598	0.514497	0.49382	0.712364	0.691952	0.41657	0.71347	0.29987	0.282912	0.297637	0.276995	0.184313	0.165879	23.8455
TG 42:1; 12:0_14:0_16:1	[M+NH4]+	738.663	20.14	521.45	493.422	467.423						0.0919861	0.0786187	0.139557	0.123979	0.0872339	0.238086	0.220695	0.450927	0.0875993	0.202	0.468997	0.134953	0.107795	0.0607655	0.559119	0.0771103	0.299515	0.19227	0.047227	0.043736	0.050305	0.041051	0.038348	0.040064	10.5249
TG 42:1; 12:0_16:0_14:1	[M+NH4]+	738.658	20.229	521.448	495.442	465.395						0.284407	0.414264	0.694469	0.5848	0.541275	0.73318	0.984199	0.488398	0.256051	0.154022	0.249164	0.768169	0.483962	0.341912	0.536567	0.444276	0.288775	0.283078	0.254005	0.248822	0.102427	0.231587	0.171384	0.236806	28.6356
TG 42:2; 12:0_14:1_16:1	[M+NH4]+	736.635	19.116									0.0045374	0.0689307	0.198766	0.0253724	0.0688814	0.0337734	0.116353	0.0260386	0.0251875	0.0930846	0.133485	0.0810236	0.0456076	0.0299536	0.0724828	0.0784118	0.0331303	0.0821284	0.01769	0.007961	0.016035	0.05755	0.022819	0.037708	67.8916
TG 42:2; 14:0_14:1_14:1	[M+NH4]+	736.641	19.211	493.443	491.401							0.0376565	0.0191253	0.208813	0.0711379	0.0809017	0.0396914	0.216375	0.0761699	0.0429081	0.0233346	0.0280848	0.105625	0.0167049	0.0444459	0.0558683	0.0252537	0.0200749	0.0303007	0.046877	0.05856	0.033722	0.01077	0.025656	0.042043	46.332
TG 44:0; 14:0_14:0_16:0	[M+NH4]+	768.703	21.376	523.474	495.441							0.988867	1.56835	2.56151	2.24005	2.2835	3.10999	3.78666	1.49991	1.87728	1.64453	1.93139	2.76898	1.84991	1.09735	1.80397	1.3123	1.08546	1.52136	0.802952	0.791139	0.811638	0.570331	0.590163	0.617763	16.5961
TG 44:3; 14:1_15:1_15:1	[M+NH4]+	762.657	19.555	519.43	505.411							0.0300139	0.0274027	0.136333	0.114697	0.105149	0.0376484	0.281136	0.0371737	0.0348272	0.00816912	0.0855263	0.109649	0.0518056	0.0496804	0.0825925	0.0537647	0.0297036	0.0337331	0.052675	0.037447	0.031702	0.028957	0.034708	0.038296	22.2734
TG 46:0; 14:0_16:0_16:0	[M+NH4]+	796.737	21.754	551.498	523.471							2.00858	2.47846	4.11142	3.32426	2.48372	4.35889	5.58763	2.51467	2.78422	2.49417	2.81086	4.5324	2.31722	1.94971	3.23193	1.95412	1.73886	2.37787	1.27198	1.10634	1.11179	0.959446	0.921277	0.932928	13.1018
TG 46:1; 14:0_16:0_16:1	[M+NH4]+	794.726	21.447	549.481	523.475	521.455						2.41534	3.47354	6.11453	5.80034	4.86098	7.80443	9.68583	4.39017	3.99459	3.05312	4.52823	7.04215	4.30526	2.35775	4.5938	3.23567	2.45569	3.88422	2.03295	1.9345	2.06179	1.59601	1.69898	1.77979	10.1868
TG 46:2; 16:0_14:1_16:1	[M+NH4]+	792.706	21.064	549.492	521.459	519.442						0.847072	1.72219	3.51035	2.8629	2.33786	4.25416	5.40172	2.24447	2.03247	1.76001	2.52695	3.30555	1.89384	1.41063	2.39885	1.41054	1.21377	2.08612	1.06573	1.0469	1.07697	0.894762	0.877676	0.869054	10.3792
TG 46:3; 14:1_16:1_16:1	[M+NH4]+	790.69	20.547	547.481	519.436							0.239809	0.392381	0.766432	0.638852	0.504064	0.978277	1.22017	0.512683	0.427632	0.414732	0.56624	0.733236	0.477628	0.242804	0.532154	0.425522	0.355384	0.484095	0.240596	0.185604	0.257761	0.195785	0.218236	0.192322	13.544
TG 48:0; 16:0_16:0_16:0	[M+NH4]+	824.769	22.061	551.505								2.9074	2.56697	4.36861	3.13988	3.87682	4.60872	4.98612	2.98686	2.62478	2.2517	2.85034	3.85452	2.65986	3.83096	2.40752	2.23274	1.82141	2.35891	1.17514	1.15365	1.16415	1.03936	0.996542	1.05187	6.9766
TG 48:1; 14:0_16:0_18:1	[M+NH4]+	822.752	21.792	577.517	549.483	523.474						2.29145	3.00278	5.49099	5.24467	4.60436	7.44505	8.92341	3.92636	4.05294	3.01712	4.26913	6.66323	3.65745	2.66914	4.64429	2.73422	2.59702	3.15223	1.86911	1.75212	1.56262	1.45174	1.48994	1.58873	9.92097
TG 48:1; 16:0_16:0_16:1	[M+NH4]+	822.76	22.674									0.686155	0.840771	0.831571	1.26425	1.00966	0.183629	1.26646	1.18115	0.618743	0.691401	0.0525292	0.416645	0.697392	0.281428	0.091953	0.677754	0.358495	0.450902	0.073067	0.262029	0.277874	0.312076	0.176897	0.057413	56.3011
TG 48:2; 16:0_16:1_16:1	[M+NH4]+	820.737	21.502	549.485	547.474							1.89425	3.11497	6.16777	5.49057	4.27259	6.90842	9.01238	3.58025	3.71246	2.74195	4.29165	6.23296	3.50182	2.53982	4.26104	3.01034	2.58066	3.57957	1.85261	1.68178	1.79857	1.45265	1.5351	1.59183	9.36323
TG 48:3; 16:1_16:1_16:1	[M+NH4]+	818.721	21.141	547.468								0.645493	1.16081	2.1521	1.91728	1.40841	2.46487	3.06385	1.37798	1.0823	1.06479	1.56284	2.0624	1.26778	0.773763	1.57324	1.17833	1.21577	1.51967	0.672075	0.591164	0.660745	0.461377	0.5018	0.561223	14.66
TG 48:4; 14:1_16:1_18:2	[M+NH4]+	816.704	20.643									0.00921607	0.042096	0.14956	0.0983034	0.164376	0.146004	0.161603	0.0632162	0.0186654	0.152188	0.046	0.251932	0.118872	0.00891753	0.129298	0.0432831	0.122436	0.0625676	0.015962	0.054362	0.007048	0.042176	0.033077	0.036811	54.9805
TG 50:0; 16:0_16:0_18:0	[M+NH4]+	852.797	22.319	579.528	551.494							2.16712	1.19433	1.97193	1.28618	2.1353	2.07319	1.82011	1.36354	1.36993	0.98993	1.10053	1.01861	1.19435	2.87976	1.04533	0.923199	0.763205	0.859943	0.515504	0.537245	0.502326	0.499205	0.482989	0.456065	5.55914
TG 50:1; 16:0_16:0_18:1	[M+NH4]+	850.788	22.08	577.523	551.503							1.79774	2.22907	4.16466	3.51845	3.39938	4.64821	5.24675	3.58118	3.00459	2.69125	3.63654	5.55906	4.48106	2.61392	4.2152	4.3872	5.19189	5.13745	1.43678	1.4704	1.45221	1.22876	1.27482	1.20432	9.0401
TG 50:2; 16:0_16:1_18:1	[M+NH4]+	848.772	21.839	577.521	575.504	549.484						1.7309	2.71748	4.60081	4.11988	3.95293	5.95819	6.46734	3.28725	3.34623	4.43939	4.66026	7.89096	5.9992	5.00314	7.97599	10.432	9.78779	10.0754	1.99323	2.00727	2.05664	1.54022	1.74687	1.6493	11.7801
TG 50:2; 18:0_16:1_16:1	[M+NH4]+	848.774	20.745									0.151371	0.214725	0.476414	0.284614	0.309939	0.659715	0.83596	0.322911	0.255287	0.23093	0.346541	0.519889	0.329715	0.201925	0.425335	0.260926	0.156785	0.32178	0.14302	0.135741	0.153914	0.154367	0.087261	0.147757	18.5083
TG 50:3; 16:0_16:0_18:3	[M+NH4]+	846.752	21.56	573.491	551.507							1.8351	2.12774	3.70939	3.48834	3.28334	3.9905	3.57288	2.57302	2.55474	6.17446	6.50613	8.72901	7.46105	4.35202	6.37993	8.56739	9.92298	9.35084	1.87312	1.81706	1.79542	1.39524	1.54849	1.48586	12.1314
TG 50:3; 16:0_18:1_16:2	[M+NH4]+	846.77	20.592									0.0671634	0.0776187	0.108209	0.084269	0.107536	0.0960625	0.0750368	0.0635946	0.0758934	0.194739	0.202208	0.308233	0.349861	0.138358	0.16068	0.238548	0.220534	0.19597	0.042152	0.050338	0.040865	0.036898	0.041821	0.036132	12.2753
TG 50:4; 14:0_18:2_18:2	[M+NH4]+	844.725	20.671									0.083856	0.0864133	0.0969451	0.0971414	0.106586	0.106246	0.0855037	0.0871042	0.0712868	0.224114	0.204333	0.248554	0.234819	0.105392	0.0604859	0.251765	0.419296	0.401601	0.049808	0.053654	0.050919	0.038179	0.036483	0.037913	17.4324
TG 50:4; 16:0_16:1_18:3	[M+NH4]+	844.739	21.161	573.478	571.457	549.482						0.547992	0.713819	0.734824	0.708983	0.819068	0.829852	0.78711	0.860676	0.767085	1.54117	1.76525	2.33012	1.97607	1.11828	1.60255	2.20239	3.33742	3.2125	0.446476	0.499169	0.481362	0.347422	0.384358	0.431706	13.3378
TG 50:4; 16:1_16:1_18:2	[M+NH4]+	844.727	21.275	573.477	547.47							0.0656787	0.103192	0.281429	0.159779	0.127766	0.259332	0.296886	0.104618	0.107327	0.178272	0.166784	0.206696	0.147969	0.0760722	0.144746	0.13979	0.224534	0.235179	0.05429	0.06065	0.059812	0.041116	0.050422	0.055119	13.3841
TG 50:4; 16:1_18:1_16:2	[M+NH4]+	844.736	20.719	575.503	573.488	545.461						0.0162742	0.0138	0.0650952	0.0188759	0.0745661	0.0829687	0.0210846	0.0706371	0.0141434	0.157507	0.180345	0.196091	0.173625	0.107188	0.170448	0.178335	0.312664	0.231189	0.031549	0.041653	0.019908	0.015061	0.031422	0.009469	48.544
TG 50:5; 14:0_18:2_18:3	[M+NH4]+	842.721	20.69	597.5	547.469	545.456						0.385122	0.404797	0.495692	0.528155	0.511644	0.517129	0.515636	0.460618	0.480893	1.42056	1.15623	1.4885	1.44823	0.783644	1.06776	1.54937	2.47187	2.12199	0.245957	0.276793	0.255887	0.209697	0.226611	0.229895	9.89243
TG 50:5; 16:0_18:1_16:4	[M+NH4]+	842.726	21.045									0.0206676	0.00246667	0.0148498	0.00657241	0.00314576	0.0195742	0.0239265	0.00308494	0.0131029	0.12614	0.124316	0.210554	0.354767	0.0187938	0.00778056	0.00487132	0.840788	0.765125	0.042058	0.034169	0.037412	0.032618	0.031147	0.033693	11.2514
TG 50:6; 14:0_18:3_18:3	[M+NH4]+	840.71	20.06	595.465	545.442							0.313601	0.318267	0.325978	0.328307	0.305369	0.317309	0.380529	0.30105	0.279879	0.389904	0.359363	0.864568	0.767705	0.227928	0.237639	0.623746	1.27487	0.465662	0.140883	0.182993	0.142657	0.137311	0.120592	0.147762	14.1905
TG 50:6; 16:0_16:3_18:3	[M+NH4]+	840.707	20.181	573.482	567.446	545.452						0.047928	0.0518613	0.0508828	0.0578724	0.0754678	0.0452031	0.0535368	0.0586988	0.148324	2.08603	1.63324	0.802733	0.972524	1.05738	1.21216	0.479474	1.04471	1.11616	0.161174	0.123964	0.163928	0.113776	0.103468	0.245013	34.1855
TG 50:6; 16:0_18:2_16:4	[M+NH4]+	840.703	20.489	575.507	567.44	543.442						0.00213296	0.00208267	0.00852747	0.0018	0.00232881	0.0104766	0.00675368	0.00371815	0.00278676	0.0816654	0.0818596	0.085973	0.177212	0.00367784	0.00652038	0.00603309	0.542466	0.512618	0.025563	0.025811	0.023514	0.017934	0.019949	0.016764	18.1361
TG 50:7; 16:0_18:3_16:4	[M+NH4]+	838.694	19.786	573.49	565.424	543.446						0.00254571	0.00881333	0.00912821	0.00225517	0.00315932	0.00973047	0.00329779	0.00261004	0.000569853	0.158945	0.197971	0.13275	0.247899	0.0133995	0.0163542	0.0106434	1.64317	1.79744	0.061691	0.051622	0.058495	0.046768	0.060324	0.051622	10.7662
TG 50:8; 18:2_16:3_16:3	[M+NH4]+	836.67	17.844	569.458	539.411							0.00726039	0.004784	0.00207326	0.00823448	0.0130203	0.00962891	0.00733088	0.0159961	0.0125956	0.0562279	0.0699123	0.0558142	0.060559	0.0128943	0.0421003	0.0271985	0.228573	0.207348	0.007827	0.007383	0.010002	0.008104	0.016464	0.014864	36.4267
TG 52:0; 16:0_18:0_18:0	[M+NH4]+	880.836	22.541	607.559	579.535							1.21789	0.926416	1.17274	0.825131	1.70453	1.19659	1.16463	0.827012	0.836779	0.745713	0.599596	0.786568	0.683778	1.76212	0.59989	0.632195	0.676016	0.627514	0.315434	0.318783	0.363583	0.327157	0.321316	0.353283	6.04269
TG 52:1; 16:0_18:0_18:1	[M+NH4]+	878.814	22.328	605.554	579.531	577.523						0.974374	1.11824	1.82129	1.28466	1.6945	1.69868	1.96287	1.62442	1.32028	0.918074	1.38743	1.9147	1.78391	1.13878	1.64888	2.42593	1.84127	1.94842	0.579938	0.548277	0.560829	0.493724	0.500438	0.522322	6.43979
TG 52:10; 18:3_18:3_16:4	[M+NH4]+	860.672	17.495	595.47	565.425							0.000155125	0.002664	0.00295971	0.00052069	1.69492e-05	0.000714844	0	0.00088417	0.00181985	0.0930809	0.118135	0.250574	0.489181	0.0317706	0.00595298	0.00130515	2.33555	2.50741	0.043084	0.0724	0.054603	0.062056	0.056582	0.035507	24.433
TG 52:2; 16:0_18:0_18:2	[M+NH4]+	876.797	22.095	603.537	579.539	575.503						2.38076	2.98505	4.19549	3.39746	4.14951	4.6628	4.31429	4.48132	3.24182	3.62183	4.06862	8.40704	10.6334	5.73785	8.4754	15.6883	14.5355	13.2973	2.22452	2.23437	2.16157	1.90377	1.93687	1.92077	7.71267
TG 52:3; 16:0_18:1_18:2	[M+NH4]+	874.782	21.849	601.521	577.52	575.505						3.76049	4.45093	5.7042	5.39108	6.00637	6.39569	5.73227	5.45837	4.67332	5.96753	6.49139	11.0777	11.1869	9.73861	15.2859	25.0913	22.0139	20.7955	3.36441	3.31113	3.12857	2.56795	2.50666	2.76519	12.8161
TG 52:4; 16:0_18:2_18:2	[M+NH4]+	872.772	21.56	599.51	575.509							7.31332	7.97584	9.56093	9.98102	8.92069	10.3979	7.7986	8.75022	9.05969	19.2975	18.1867	28.6047	32.0565	21.6807	30.3995	56.5732	53.5949	47.7992	6.91097	7.19432	6.76854	5.29492	5.82023	5.6553	12.4374
TG 52:5; 16:0_18:2_18:3	[M+NH4]+	870.762	21.235	597.485	575.499	573.481						9.53397	10.639	11.6728	13.6711	14.0872	12.6178	9.72994	11.6203	13.6451	40.4131	35.7513	43.1863	47.4683	27.2843	33.8737	55.2415	57.9041	54.047	9.01271	7.93224	8.42662	6.73086	6.95434	6.86184	12.3818
TG 52:6; 16:0_18:3_18:3	[M+NH4]+	868.739	20.822	595.478	573.492							7.74731	7.88543	9.07046	9.68549	10.098	8.64989	8.11433	9.24432	10.0764	37.9374	32.6163	39.8495	38.2188	20.0195	25.0944	32.9064	45.4345	44.2004	6.62615	5.86054	6.33502	5.33812	5.28298	5.37633	9.84639
TG 52:6; 16:2_18:2_18:2	[M+NH4]+	868.72	20.169									0.445803	0.55472	0.604418	0.536921	0.686966	0.49948	0.533518	0.552039	0.707846	0.981978	0.976965	1.12206	1.16149	0.654036	0.659329	0.679971	1.51657	1.36947	0.232915	0.202783	0.222295	0.179087	0.208907	0.205823	8.81565
TG 52:6; 18:1_16:2_18:3	[M+NH4]+	868.753	20.359									0.296759	0.338128	0.280092	0.268124	0.295278	0.328449	0.320813	0.415313	0.302338	0.299805	0.312529	0.421017	0.359799	0.29092	0.356871	0.365555	0.241261	0.285453	0.096125	0.120388	0.079717	0.102094	0.100602	0.113201	13.8383
TG 52:6; 18:1_18:1_16:4	[M+NH4]+	868.737	21.064	603.539	569.455							0.0557895	0.0515787	0.0341868	0.0752483	0.0625186	0.0627969	0.0569559	0.079139	0.0694044	0.218327	0.185216	1.1212	1.56501	0.111647	0.105304	0.150864	0.865775	0.668345	0.067099	0.062654	0.065066	0.051341	0.05404	0.049172	13.1246
TG 52:7; 16:0_18:3_18:4	[M+NH4]+	866.721	20.499	593.505	573.483	571.469						0.140188	0.120304	0.125842	0.1419	0.152081	0.129117	0.129004	0.133351	0.143926	0.359074	0.315056	0.552287	1.08787	0.124008	0.155442	0.172662	1.44031	1.33062	0.088651	0.11318	0.085426	0.081576	0.081257	0.071643	16.1725
TG 52:7; 16:2_18:2_18:3	[M+NH4]+	866.722	20.166	597.489	571.475	569.454						2.74099	2.6994	3.27524	3.29412	3.40037	3.28202	3.13492	3.31046	3.34674	6.61225	6.65311	8.11873	8.13961	3.53445	4.11268	4.4218	11.2271	9.38373	1.44665	1.36805	1.37995	1.08593	1.24419	1.22028	10.2376
TG 52:7; 18:1_18:2_16:4	[M+NH4]+	866.719	20.531	601.518	569.46	567.443						0.0417147	0.13068	0.117582	0.143472	0.146214	0.12718	0.115011	0.12129	0.13971	0.355169	0.310421	0.508027	1.09213	0.140649	0.162834	0.174401	1.67015	1.292	0.102806	0.117801	0.089424	0.081016	0.078251	0.067406	20.3983
TG 52:8; 18:1_18:3_16:4	[M+NH4]+	864.704	19.863	599.5	569.453	565.426						0.00151524	2.13333e-05	2.9304e-05	0.00147931	0.000450847	0.000109375	0	0.000779923	0.000628676	0.252364	0.256018	0.788115	1.55243	0.0177526	0.00462069	0.0108088	2.10459	2.76796	0.111779	0.106063	0.106275	0.09752	0.100618	0.098649	5.30002
TG 52:8; 18:2_16:3_18:3	[M+NH4]+	864.704	19.208	597.483	569.454	567.434						0.864186	1.06117	1.47331	1.39365	1.54074	1.2528	1.3952	1.42897	1.3261	4.17565	3.82304	3.82922	4.16733	1.89597	2.0885	2.5722	6.46787	5.47217	0.731918	0.694886	0.736774	0.563814	0.650349	0.665078	9.50551
TG 52:9; 16:3_18:3_18:3	[M+NH4]+	862.692	18.075	595.475	567.437							0.302645	0.655661	0.816092	0.514655	0.955776	0.491031	0.779004	1.05734	0.540221	3.29862	4.36419	4.07615	5.10474	2.06514	3.08355	4.17054	5.27728	4.06756	0.667437	0.397804	0.588484	0.656522	0.358209	0.377969	28.6015
TG 52:9; 18:2_18:3_16:4	[M+NH4]+	862.689	18.676	597.494	567.438	565.422						0.000864266	0.00104533	0.0023663	0.0014	0.00290847	0	0.00257721	0	0.00246324	0.0502206	0.0799561	0.122689	0.332941	0.0102835	0.00341693	0.000209559	1.00067	0.895507	0.025557	0.033932	0.036698	0.017092	0.032676	0.018244	30.5913
TG 54:0; 14:0_16:0_24:0	[M+NH4]+	908.861	22.77	663.635	635.597	523.47						0.585321	0.501101	0.721015	0.655738	1.04555	0.795641	0.837471	0.489861	0.567621	0.566923	0.42886	0.669358	0.484635	0.635716	0.44384	0.435276	0.396736	0.494345	0.223881	0.207092	0.224274	0.195073	0.215467	0.224103	5.53352
TG 54:0; 18:0_18:0_18:0	[M+NH4]+	908.855	22.172									0.83931	0.765859	1.3297	1.00083	1.16845	1.66121	1.80764	0.771625	1.01468	0.800136	0.830839	1.28385	0.816913	0.267503	0.503505	0.510743	0.261531	0.36873	0.360276	0.401669	0.360426	0.430647	0.420383	0.364261	8.22231
TG 54:1; 16:0_20:0_18:1	[M+NH4]+	906.843	22.551	633.578	607.562	577.52						0.174014	0.474557	1.16804	1.07893	0.887983	1.20647	1.06827	0.534618	1.41724	1.0384	0.738058	1.078	0.748215	0.718691	1.03144	1.75021	1.63155	1.5099	0.339306	0.332648	0.366701	0.283569	0.293897	0.321532	9.46614
TG 54:1; 18:0_18:0_18:1	[M+NH4]+	906.852	21.932									0.570072	0.886139	1.66411	1.55272	1.28903	1.9917	2.4386	1.33692	1.27901	0.787239	0.978561	1.56911	0.702333	0.630108	0.880445	0.717143	0.41314	0.798976	0.41127	0.424745	0.395068	0.466064	0.463891	0.425331	6.61295
TG 54:10; 18:3_18:3_18:4	[M+NH4]+	888.705	18.728	595.472	593.457							0.0305845	0.0174373	0.0142271	0.0495828	0.0289695	0.019707	0.0399816	0.043166	0.0372132	0.145555	0.159921	0.106064	0.127017	0.0310335	0.0645486	0.0314412	0.19815	0.17226	0.019076	0.007695	0.016747	0.021203	0.018409	0.020085	28.4639
TG 54:2; 16:0_18:1_20:1	[M+NH4]+	904.83	22.326	631.564	605.555	577.521						0.575645	1.96242	3.0133	2.42009	2.83304	2.88129	2.6353	2.16442	1.97105	1.76465	1.82386	3.23509	3.43766	3.97285	6.87286	16.7405	13.6073	11.503	1.48721	1.49836	1.45163	1.35628	1.37335	1.27675	6.14914
TG 54:2; 18:0_18:0_18:2	[M+NH4]+	904.825	22.272									1.79404	1.93935	0.900985	2.27123	0.957478	0.901281	0.838037	2.1631	1.98147	0.54882	0.49593	0.810635	0.692215	0.743961	1.26323	3.03275	2.32023	1.89095	0.310415	0.347443	0.326716	0.243748	0.265457	0.30229	12.8805
TG 54:2; 18:0_18:1_18:1	[M+NH4]+	904.833	21.681									0.862385	1.28115	2.23619	1.94771	1.61347	3.10637	3.4439	1.278	1.65096	1.18182	1.6571	2.31676	0.883476	0.976242	1.68738	0.618375	0.550684	0.819956	0.692447	0.665289	0.627168	0.615032	0.598963	0.617721	5.56592
TG 54:3; 16:0_20:1_18:2	[M+NH4]+	902.826	22.096	629.551	605.554	575.505						7.46178	8.31339	11.0878	8.51643	10.7446	10.4918	8.74439	9.49035	8.48205	6.75888	6.03557	10.6942	12.0391	15.6265	25.5213	43.3545	36.1254	34.8594	5.56822	5.56279	5.47081	4.97363	5.05295	5.01698	5.45473
TG 54:3; 18:0_18:1_18:2	[M+NH4]+	902.814	21.366									0.183867	0.349549	0.518674	0.603097	0.586993	0.853715	0.757824	0.383757	0.351941	0.353287	0.482322	0.638757	0.441181	0.259211	0.472608	0.326618	0.279218	0.348199	0.180299	0.185088	0.175895	0.157682	0.162734	0.169966	6.1015
TG 54:3; 18:1_18:1_18:1	[M+NH4]+	902.818	21.179									0.0817452	0.0987387	0.161989	0.0331034	0.077478	0.221414	0.259743	0.152815	0.0567132	0.160537	0.169874	0.181409	0.170691	0.116052	0.153257	0.168217	0.151801	0.154132	0.069054	0.069894	0.05745	0.064932	0.060347	0.058084	8.63642
TG 54:4; 18:0_18:1_18:3	[M+NH4]+	900.803	21.872	605.541	601.519	599.5						7.35161	8.74318	10.3204	9.0551	10.286	11.2586	8.8924	10.5605	8.69855	7.54672	7.92256	13.1519	14.7562	17.8186	27.9102	46.7535	40.1118	35.4396	5.98899	5.97337	5.35991	4.90121	4.94038	4.93988	9.65504
TG 54:5; 18:1_18:2_18:2	[M+NH4]+	898.787	21.582	601.519	599.508							17.0631	19.7931	22.9699	21.2541	20.6679	23.2453	21.3334	22.869	21.1128	17.3063	17.3847	21.9815	24.5779	23.1947	30.3358	48.3588	50.1091	45.3832	8.54638	8.88377	8.3482	6.92958	7.17098	7.13353	10.8626
TG 54:6; 18:1_18:2_18:3	[M+NH4]+	896.774	21.256	601.519	599.507	597.486						35.4516	39.1701	49.0429	45.4977	50.5029	52.61	46.0086	50.6181	49.2732	40.3976	41.4864	44.8539	46.7017	37.131	46.3873	77.5478	54.9434	54.1336	15.8817	14.8083	15.4872	12.475	11.3183	12.285	13.9766
TG 54:6; 18:2_18:2_18:2	[M+NH4]+	896.79	21.471	599.5								4.55816	4.53909	6.31783	14.9085	5.45326	6.51552	7.76168	10.1634	8.96382	12.3601	3.40167	5.10848	5.83948	3.73608	6.49141	8.42595	3.80471	4.27408	2.38666	2.37031	2.44149	2.07724	2.19974	1.97962	8.34149
TG 54:7; 18:2_18:2_18:3	[M+NH4]+	894.762	20.832	599.51	597.492							44.2795	45.245	58.2578	55.6791	51.1757	58.985	59.1668	60.7352	61.4901	61.2388	50.0154	51.5917	63.412	42.3566	42.3088	61.7561	76.3818	76.8096	15.35	16.777	17.4415	15.1398	14.414	14.9973	7.42094
TG 54:8; 18:2_18:3_18:3	[M+NH4]+	892.754	20.278	597.488	595.477							51.4057	58.0021	72.8614	67.4564	68.3738	72.6177	71.9905	73.4185	74.194	101.585	82.6666	83.4166	96.2073	62.4833	58.0461	65.7205	90.4154	73.4372	23.0353	22.2756	22.4947	18.2798	20.5488	19.7893	8.76201
TG 54:9; 18:3_18:3_18:3	[M+NH4]+	890.721	19.468	595.472								20.8892	21.3096	27.9819	28.9511	31.9047	28.6529	29.3136	30.0188	30.7688	62.1715	55.8576	58.3678	70.2659	30.9134	29.5914	38.4891	67.4712	56.9998	11.338	10.7006	11.3311	10.1044	10.3215	10.0895	5.41071
TG 56:0; 16:0_16:0_24:0	[M+NH4]+	936.898	22.995	663.624	551.507							0.222529	0.204632	0.391245	0.37921	0.328868	0.463641	0.515526	0.281846	0.315026	0.233614	0.348754	0.457689	0.305715	0.213209	0.281038	0.238217	0.208094	0.280949	0.101636	0.129157	0.127451	0.129208	0.108548	0.102527	11.6577
TG 56:1; 16:0_24:0_16:1	[M+NH4]+	934.876	22.783	663.632	661.609	549.49						0.388496	0.285048	0.785238	0.693576	0.62281	0.829719	1.0243	0.763251	0.549096	0.492349	0.526175	0.794902	0.581701	0.393778	0.701611	0.837599	0.715221	0.714953	0.215137	0.217308	0.239908	0.214789	0.215911	0.20203	5.65662
TG 56:2; 18:0_18:1_20:1	[M+NH4]+	932.862	22.551	633.589	631.567	605.554						0.429488	0.598595	0.917407	0.856121	0.880661	1.026	0.847437	0.84622	0.710463	0.776533	0.600763	1.29897	1.43075	1.91884	2.98685	7.62197	5.97334	4.57703	0.610609	0.595848	0.492556	0.544991	0.556814	0.572607	7.44443
TG 56:2; 20:0_18:1_18:1	[M+NH4]+	932.854	21.888									0.0833546	0.122291	0.198198	0.155597	0.190193	0.265605	0.285941	0.15151	0.138305	0.37257	0.673509	0.951541	0.510587	0.293103	0.0707053	0.0530809	0.0855928	0.111155	0.068865	0.056732	0.063959	0.058833	0.061428	0.069341	8.20516
TG 56:3; 18:1_18:1_20:1	[M+NH4]+	930.844	22.33	631.567	603.54							1.13626	1.30873	2.23659	1.80912	1.8885	2.48373	1.70245	1.12916	1.22732	1.58777	1.27749	3.66202	5.25184	8.83051	13.987	35.9365	28.2292	24.1743	2.38387	2.53275	2.45819	2.25303	2.18014	2.23466	5.95908
TG 56:4; 18:1_20:1_18:2	[M+NH4]+	928.829	22.13	631.566	629.548	601.521						2.40204	2.68847	4.1833	3.39859	3.62679	4.07079	2.99482	2.29469	2.72858	2.84763	2.47525	6.24955	8.98281	14.4846	23.6325	53.1895	43.4901	37.1242	4.42239	4.51161	4.29404	3.87423	3.90614	3.7651	7.71003
TG 56:5; 18:0_20:2_18:3	[M+NH4]+	926.817	20.997									0.0519751	0.0581253	0.107575	0.0807276	0.0823356	0.0857695	0.0613934	0.0996873	0.072636	0.304268	0.27319	0.285267	0.323875	0.175536	0.138505	0.22686	0.441127	0.297993	0.051614	0.050473	0.045559	0.038425	0.041297	0.038308	13.2697
TG 56:5; 20:1_18:2_18:2	[M+NH4]+	926.824	21.891	629.548	599.5							3.67204	4.65102	7.11556	10.1704	6.81926	9.12195	5.81207	6.31288	6.3629	7.96812	4.79155	12.3753	18.0945	23.1781	37.0581	65.8604	55.9944	48.5889	8.53118	8.58221	8.00573	6.81991	7.2804	7.31892	9.36713
TG 56:6; 18:0_18:1_20:5	[M+NH4]+	924.799	20.506									0.0647424	0.0454027	0.0485714	0.043131	0.0533898	0.0485547	0.047114	0.050583	0.0393934	0.384529	0.278655	0.294885	0.339813	0.133629	0.143975	0.185055	0.327313	0.329628	0.038807	0.034125	0.040393	0.040165	0.021649	0.040154	20.5235
TG 56:6; 18:0_20:2_18:4	[M+NH4]+	924.818	21.864									11.4479	12.7332	15.702	33.2508	7.56374	16.591	19.3857	23.8758	19.9699	25.3234	4.67896	12.6905	4.44901	2.30779	3.94738	3.9482	2.03328	2.88248	1.50998	1.75212	1.62198	1.31011	1.55436	1.36345	10.7843
TG 56:6; 18:1_20:2_18:3	[M+NH4]+	924.789	21.294									0.900939	0.891192	1.21088	1.17738	1.29456	1.3627	1.00742	1.00671	0.959029	1.29771	1.11009	1.75086	2.30889	3.19607	5.75847	3.76962	11.1005	8.47298	1.05733	1.0838	0.306495	0.24246	0.258894	0.267562	77.3417
TG 56:6; 18:2_18:2_20:2	[M+NH4]+	924.823	21.792									3.3908	3.36079	4.5786	10.4224	12.3899	15.6799	5.50676	6.74436	5.82732	8.31887	4.94821	4.35404	15.0277	8.83161	15.1824	15.1744	3.57053	10.538	5.23448	5.28272	5.05754	4.46659	4.79158	4.325	8.24968
TG 56:6; 20:1_18:2_18:3	[M+NH4]+	924.808	21.639	629.555	627.539	597.492						4.40506	5.53452	6.84798	5.99245	9.39775	8.76661	6.59844	4.0279	4.13493	7.90514	5.30128	16.7803	20.0651	26.5727	42.3557	74.6749	63.5307	65.9443	8.8819	10.0271	9.73235	8.02876	8.35127	7.98051	9.92412
TG 56:7; 16:1_18:3_22:3	[M+NH4]+	922.787	19.81									0.0134321	0.0207867	0.0204762	0.0120414	0.0223898	0.0208906	0.0200772	0.0232239	0.021261	0.189162	0.144944	0.142436	0.178583	0.0841186	0.0662445	0.0783934	0.172974	0.153412	0.026802	0.024584	0.02335	0.021355	0.019681	0.019869	12.4619
TG 56:7; 18:2_20:2_18:3	[M+NH4]+	922.797	21.338	627.542	625.526	597.484						2.6405	2.92577	4.58344	4.00818	4.38545	4.7386	3.54289	3.04739	3.49296	4.91211	4.31277	7.97356	12.2936	18.4507	32.9667	61.6309	52.4582	46.8494	5.86592	5.6158	5.6988	4.46443	4.22513	4.87053	13.6066
TG 56:8; 18:2_18:3_20:3	[M+NH4]+	920.763	20.93	625.521	623.498	597.479						0.72059	0.712864	1.14919	0.970552	0.955007	0.968953	0.995313	0.915718	0.965371	1.78352	1.73027	1.91058	2.08345	1.5873	1.94368	4.15465	4.76351	4.33389	0.532168	0.499759	0.561489	0.429783	0.382037	0.369503	17.362
TG 56:9; 18:3_18:3_20:3	[M+NH4]+	918.749	20.421	623.5	595.47							0.314717	0.340205	0.383176	0.412066	0.437271	0.375324	0.391257	0.405444	0.434548	1.01838	0.978374	1.04487	1.04576	0.730232	0.916589	1.35929	2.10238	1.67226	0.244741	0.220001	0.208034	0.155192	0.175693	0.188458	16.2121
TG 58:0; 16:0_16:0_26:0	[M+NH4]+	964.927	23.25	691.663	551.513							0.0697618	0.169488	0.197593	0.223586	0.226898	0.260285	0.290386	0.218421	0.199599	0.149768	0.149003	0.263726	0.194521	0.108291	0.132354	0.133118	0.137182	0.150264	0.051994	0.056255	0.067439	0.085774	0.061438	0.072651	18.5683
TG 58:0; 18:0_20:0_20:0	[M+NH4]+	964.922	22.568									0.265213	0.322267	0.57867	0.449703	0.474112	0.561813	0.553055	0.333799	0.337331	0.210702	0.272874	0.456757	0.223587	0.460732	0.255063	0.348151	0.100788	0.323257	0.124699	0.132054	0.118751	0.127232	0.11349	0.07	19.8364
TG 58:1; 16:0_24:0_18:1	[M+NH4]+	962.906	23.016	689.647	663.623	577.517						0.263175	0.298309	0.383993	0.453693	0.385902	0.535082	0.562765	0.3979	0.33789	0.334202	0.300886	0.515213	0.381896	0.228466	0.377257	0.37704	0.286544	0.357328	0.164373	0.138015	0.105832	0.14307	0.133871	0.082015	22.9108
TG 58:2; 20:0_18:1_20:1	[M+NH4]+	960.89	22.78	661.612	633.575	631.546						0.296055	0.295301	0.638579	0.547014	0.549817	0.603746	0.545882	0.447699	0.383062	0.390235	0.494848	0.703365	0.658649	0.547809	0.944113	1.87026	1.58012	1.28604	0.236695	0.226404	0.17362	0.187749	0.239783	0.241976	13.5542
TG 58:3; 18:1_20:1_20:1	[M+NH4]+	958.88	22.54	659.605	631.565							0.514742	0.554219	0.889941	0.875459	0.883346	1.04947	0.728533	0.607108	0.632915	0.647158	0.560383	1.64853	2.117	3.24832	5.46386	13.5606	10.9152	7.98825	0.94987	0.814084	0.751286	0.81984	0.81797	0.776637	8.34265
TG 58:4; 20:1_20:1_18:2	[M+NH4]+	956.863	22.349	659.602	629.555							0.788416	0.875256	1.61598	1.46933	1.35293	1.85225	1.10481	0.859	0.982728	1.21376	0.847079	2.81021	3.64133	6.68624	10.8551	26.7262	23.257	17.8421	1.88002	1.97973	1.87589	1.7242	1.74964	1.65917	6.61514
TG 58:4; 22:0_18:2_18:2	[M+NH4]+	956.852	22.156	659.597	599.508							0.226277	0.292237	0.501527	0.483521	0.386929	0.548883	0.397926	0.326066	0.334809	0.35632	0.256099	0.759074	1.01463	1.4607	2.33962	4.76154	3.99145	3.55811	0.454734	0.418318	0.445071	0.407077	0.37482	0.415036	6.80356
TG 58:5; 20:1_18:2_20:2	[M+NH4]+	954.851	22.146	657.584	629.556	627.54						2.64715	3.16704	3.80164	5.56888	3.26731	4.32962	3.78448	4.41319	4.24421	5.30023	2.2807	4.33698	6.6812	8.9614	14.0678	33.0871	24.2298	21.0652	3.24064	2.95847	2.70632	2.91086	2.91781	2.8026	6.19217
TG 58:6; 20:1_20:2_18:3	[M+NH4]+	952.83	21.946	657.586	627.532	625.523						0.470116	0.582384	0.782674	0.92461	0.785688	1.41573	0.553537	0.488104	0.580978	0.700915	0.452895	2.01155	3.20038	7.21516	8.8369	25.0676	17.0097	16.7119	2.53503	2.49557	2.31615	1.73489	2.30578	2.31667	12.566
TG 58:7; 16:1_20:3_22:3	[M+NH4]+	950.814	20.537									0.0545014	0.0538427	0.0748755	0.0732138	0.0740814	0.0739063	0.0679485	0.0791506	0.0860993	0.169335	0.150749	0.169774	0.183448	0.103309	0.100809	0.0947206	0.238065	0.240139	0.026185	0.029228	0.027251	0.029244	0.029609	0.029265	4.92104
TG 58:7; 18:1_18:1_22:5	[M+NH4]+	950.792	21.371									0.0877922	0.0858853	0.210875	0.156662	0.185831	0.141582	0.123654	0.109417	0.130526	0.127805	0.0916754	0.12222	0.161965	0.165889	0.278561	0.534662	0.457072	0.311963	0.057653	0.068425	0.059791	0.051135	0.049905	0.054744	11.8734
TG 58:7; 22:1_18:3_18:3	[M+NH4]+	950.819	21.694	655.566	595.466							0.31392	0.356592	0.575832	0.421534	0.454251	0.485387	0.320342	0.340367	0.373338	0.702187	0.510918	1.14745	1.57782	2.46324	4.26818	11.0821	8.92007	6.62119	0.739842	0.713434	0.722294	0.54052	0.553481	0.633469	13.5585
TG 58:8; 16:0_20:2_22:6	[M+NH4]+	948.781	21.039									0.060687	0.035696	0.152601	0.117379	0.129095	0.12973	0.0829559	0.0360811	0.0981397	0.0919853	0.0703743	0.101834	0.15126	0.112332	0.127533	0.201754	0.161036	0.19848	0.044138	0.043633	0.042886	0.018985	0.039837	0.040675	25.1299
TG 58:8; 16:0_20:4_22:4	[M+NH4]+	948.795	20.278									0.290587	0.311216	0.382934	0.393583	0.391488	0.35068	0.410522	0.409112	0.402901	0.512787	0.43867	0.463909	0.423628	0.312095	0.293934	0.319401	0.512541	0.467125	0.119977	0.133219	0.118756	0.080601	0.088939	0.082181	21.8413
TG 58:8; 16:2_16:2_26:4	[M+NH4]+	948.803	19.809									0.05	0.0705787	0.0799524	0.0817379	0.103844	0.06725	0.0806471	0.0807529	0.0964596	0.143456	0.157018	0.188875	0.21216	0.088433	0.0577868	0.0982684	0.262029	0.259071	0.033541	0.034472	0.025362	0.0256	0.031851	0.021052	18.8575
TG 58:8; 18:2_18:3_22:3	[M+NH4]+	948.8	21.372	653.559	651.523	597.491						0.0547396	0.0583813	0.0864689	0.0699034	0.0619322	0.0901016	0.0540404	0.0550193	0.0588456	0.133915	0.0781637	0.134561	0.19191	0.246613	0.389937	0.981401	0.788941	0.695922	0.077328	0.081417	0.076671	0.060598	0.050486	0.06307	17.6724
TG 58:9; 18:3_18:3_22:3	[M+NH4]+	946.787	21.023	651.535	595.472							0.0171828	0.0190533	0.0161795	0.0274793	0.0231051	0.0208164	0.0191949	0.0153359	0.0175478	0.0343493	0.028193	0.061848	0.0628194	0.0874175	0.139636	0.359051	0.306596	0.282294	0.027497	0.026972	0.023206	0.021182	0.022165	0.021731	11.5702
TG 60:1; 16:0_26:0_18:1	[M+NH4]+	990.941	23.258	717.688	691.656	577.516						0.132712	0.107992	0.196359	0.227752	0.267468	0.274918	0.323842	0.159112	0.197287	0.154526	0.192708	0.242834	0.239361	0.121358	0.152075	0.102327	0.161117	0.128372	0.068533	0.076398	0.071067	0.061377	0.053674	0.07963	14.0647
TG 60:1; 22:0_22:0_16:1	[M+NH4]+	990.935	22.66									0.12192	0.223515	0.447187	0.150983	0.323966	0.436523	0.494437	0.313822	0.298412	0.251191	0.250839	0.597047	0.35333	0.245616	0.441053	0.100684	0.0810065	0.203287	0.102738	0.146046	0.124106	0.127696	0.055319	0.139985	28.6963
TG 60:2; 24:0_18:1_18:1	[M+NH4]+	988.927	23.03	689.645	603.517							0.104698	0.114795	0.251927	0.299569	0.20858	0.251281	0.182926	0.321556	0.184125	0.249029	0.214307	0.261436	0.211042	0.207776	0.268072	0.410158	0.315081	0.275726	0.123871	0.109283	0.071206	0.093763	0.093219	0.078239	20.4767
TG 60:3; 18:1_20:1_22:1	[M+NH4]+	986.908	22.77	687.623	659.603	631.56						0.191213	0.201323	0.299355	0.298993	0.237668	0.359305	0.244827	0.19666	0.175585	0.311982	0.102029	0.408878	0.446031	0.380268	0.640135	1.4012	1.22897	0.932649	0.158045	0.132006	0.133081	0.122001	0.149649	0.134539	9.51749
TG 60:4; 20:1_22:1_18:2	[M+NH4]+	984.891	22.566	687.627	657.58	629.552						0.221371	0.389912	0.475271	0.4011	0.346553	0.44175	0.282493	0.373185	0.311926	0.372412	0.333757	0.693416	0.797306	1.02495	1.50273	3.82862	3.00682	2.29443	0.246758	0.305398	0.270829	0.242941	0.287627	0.268302	8.81546
TG 60:4; 24:0_18:2_18:2	[M+NH4]+	984.88	22.387	687.625	599.495							0.0842161	0.130163	0.137275	0.189466	0.183831	0.154426	0.136511	0.193208	0.117188	0.204699	0.159608	0.261554	0.29649	0.274031	0.339897	0.801813	0.760208	0.736456	0.095015	0.093535	0.090444	0.088532	0.077377	0.088286	7.01932
TG 60:5; 20:1_22:1_18:3	[M+NH4]+	982.883	22.366	687.628	655.564	627.538						0.816263	0.996469	1.06366	1.9952	0.978451	1.16907	1.34296	1.42834	1.27279	1.96249	0.664988	1.76487	1.86285	1.61953	2.27309	3.8285	3.77796	3.457	0.6105	0.61518	0.549007	0.576129	0.555908	0.574944	4.71883
TG 60:6; 24:1_18:2_18:3	[M+NH4]+	980.858	22.195	685.611	683.595	597.492						0.208274	0.267805	0.299143	0.261624	0.285366	0.721938	0.268408	0.247614	0.231294	1.23568	1.50247	1.70061	2.04254	1.07981	1.60809	2.7186	2.9655	3.61759	0.514434	0.584406	0.579905	0.364025	0.234165	0.586227	30.6829
TG 60:7; 24:1_18:3_18:3	[M+NH4]+	978.85	22.005	683.597	595.474							0.0962687	0.100069	0.123088	0.125359	0.139644	0.114859	0.0883971	0.0919421	0.110504	1.10292	1.03252	0.842041	1.30894	0.723874	0.947213	1.22886	1.64041	1.34234	0.1548	0.251689	0.121744	0.229198	0.222762	0.11365	32.7167
TG 60:8; 20:2_18:3_22:3	[M+NH4]+	976.823	21.716	681.59	651.53	625.506						0.00636842	0.0101333	0.018293	0.0195931	0.0185525	0.0111719	0.0133309	0.00581467	0.00597059	0.0345478	0.0160146	0.031402	0.0247639	0.0272191	0.0471505	0.101904	0.0628893	0.0807568	0.011041	0.013766	0.013921	0.0101	0.008079	0.006791	27.4167

## Sheet: Leaves
Lipid species	Adduct	m/z	RT (min)	Characteristic fragments								Response (Large leaf of 17 d old plants)									Response (Small leaf of 17 d old plants)			Response (PBQCs)
												LL1	LL2	LL3	LL4	LL5	LL6	LL7	LL8	LL9	SL1	SL2	SL3	PBQC_L1	PBQC_L2	PBQC_CV
Ceramides												33.9239	43.617	35.0926	30.1075	29.5389	35.4691	38.0191	26.504	28.5668	30.0952	30.5012	24.262	0	0
Cer-AP t34:1+O; t18:1/16:0+O	[M+H]+	570.512	9.585	298.3	262.249	534.482	552.514					0.652487	0.819113	0.644147	0.579693	0.595153	0.696282	0.706138	0.677349	0.572246	1.18092	1.09465	1.11476	0.155046	0.138936	7.74979
Cer-AP t40:1+O; t18:1/22:0+O	[M+H]+	654.605	14.703	298.276	262.254	280.264	600.582	618.584	636.601			1.64413	1.71029	1.29281	1.13297	1.01619	1.95666	0.992837	1.33678	0.976707	3.73661	1.92752	4.0231	0.765277	0.677952	8.55694
Cer-AP t42:0+O; t18:0/24:0+O	[M+H]+	684.645	17.121	300.288	264.262	282.276	318.297	630.608	648.633	666.648		0.544728	0.961629	0.41375	0.395847	0.323057	0.588403	0.613976	0.430204	0.422611	2.64879	1.83322	2.84235	0.256072	0.261614	1.51396
Cer-AP t42:1+O; t18:0/24:1+O	[M+H]+	682.63	15.429	300.291	282.281	646.605	664.628					0.375335	0.526468	0.510314	0.34056	0.461466	0.488658	0.553667	0.451474	0.41424	1.06583	1.05542	1.09639	0.118265	0.112505	3.52987
Cer-AP t42:1+O; t18:1/24:0+O	[M+H]+	682.634	16.173	262.254	316.282	628.603	646.612	664.628				13.173	15.3441	10.5911	12.0126	9.06736	11.3009	12.5301	11.7818	10.3286	9.07157	7.53507	7.34862	2.44635	2.70232	7.0309
Cer-AP t42:2+O; t18:1/24:1+O	[M+H]+	680.615	14.522	298.274	262.252	280.262	316.285	626.588	644.602	662.619		14.9983	21.7476	19.2884	13.755	16.0252	18.3115	20.3419	9.50582	13.9417	9.257	13.9783	4.98591	2.28904	2.11817	5.48293
Cer-AP t44:1+O; t18:1/26:0+O	[M+H]+	710.665	17.994	298.275	262.255	280.268	316.289	656.62	674.643	692.662		1.0836	0.996685	0.900872	0.63854	0.74446	1.17035	0.809585	0.930895	0.750389	2.31685	2.21352	2.11358	0.883434	0.944001	4.68715
Cer-AP t44:2+O; t18:1/26:1+O	[M+H]+	708.651	16.143	298.274	262.257	280.267	654.605	672.629	690.633			1.45228	1.5111	1.45118	1.25225	1.30594	0.956268	1.47085	1.38968	1.16019	0.817635	0.86348	0.737274	0.130689	0.110062	12.1167
Cardiolipins												24.129	27.2104	22.2615	20.4439	19.5826	26.8079	20.4877	24.88	19.0198	29.1215	35.5697	28.0995	0	0
CL 70:10 34:4_36:6	[M+NH4]+	1434.94	17.619									0.135367	0.0177258	0.147147	0.109333	0.134528	0.0431141	0.090122	0.116664	0.102725	0.146106	0.12143	0.0910708	0.018117	0.001596	118.522
CL 70:10 34:5_36:5	[M+NH4]+	1434.94	17.582									0.0771962	0.0443387	0.128532	0.128807	0.128551	0.041255	0.012561	0.119336	0.134126	0.124481	0.13221	0.0954425	0.019329	0.001646	119.225
CL 70:10; 36:4_34:6	[M+NH4]+	1434.94	17.681	569.461	597.49							0.0530886	0.177081	0.0377244	0.121567	0.0271875	0.103765	0.0969593	0.0284342	0.0313713	0.0283173	0.02829	0.0251416	0.005117	0.008806	37.4706
CL 70:6; 34:2_36:4	[M+NH4]+	1443	20.738	575.497	599.509							0.057	0.0906532	0.0792949	0.0685667	0.0643295	0.0460604	0.0808699	0.0672961	0.0443413	0.00139423	0.01336	0.0187522	0.004717	0.004676	0.617298
CL 70:7 34:3_36:4	[M+NH4]+	1440.99	19.684									0.110222	0.174177	0.134314	0.105613	0.117733	0.0862215	0.179455	0.0675724	0.0883713	0.0541346	0.11487	0.0186726	0.012715	0.011017	10.1186
CL 70:7; 34:2_36:5	[M+NH4]+	1440.99	20.291	575.505	597.502							0.0804873	0.184831	0.142628	0.116513	0.12279	0.0810336	0.182886	0.138033	0.117964	0.0837885	0.07657	0.0721681	0.011346	0.008179	22.9389
CL 70:8; 34:3_36:5	[M+NH4]+	1438.97	19.703	573.485	597.482							0.281259	0.403637	0.41409	0.334747	0.2495	0.263611	0.429821	0.309539	0.228874	0.196337	0.21257	0.227398	0.049227	0.043746	8.33716
CL 70:9; 34:3_36:6	[M+NH4]+	1436.95	18.822	571.457	597.478							0.080057	0.0771855	0.0718718	0.0659133	0.0602841	0.0487852	0.0805854	0.0142039	0.0318563	0.0648077	0.07437	0.0911681	0.009133	0.006161	27.4816
CL 72:10; 36:5_36:5	[M+NH4]+	1462.98	18.803	597.496								6.66766	6.45228	5.81576	6.44711	6.14585	6.65392	5.76741	7.01783	6.16544	6.84404	8.31763	6.90004	0.808672	0.765877	3.84372
CL 72:11; 36:5_36:6	[M+NH4]+	1460.96	17.843	595.481	597.489							9.78089	12.3119	10.6155	6.53009	6.97184	12.8792	7.4112	10.2716	5.94926	15.2708	18.3166	13.9093	1.03299	1.37414	20.0432
CL 72:12; 36:6_36:6	[M+NH4]+	1458.94	16.912	595.477	595.477							1.21942	1.3074	0.960917	1.063	1.10234	1.29864	1.15465	0.925697	1.03208	1.47188	1.62129	1.1959	0.169664	0.143241	11.9422
CL 72:7; 36:3_36:4	[M+NH4]+	1469.02	20.738	599.501	601.512							0.118557	0.154677	0.139679	0.0918533	0.0875	0.11506	0.138024	0.15098	0.11103	0.0256538	0.04673	0.0306195	0.010835	0.008127	20.1967
CL 72:8; 36:3_36:5	[M+NH4]+	1467.01	20.311	597.486	601.519							0.719728	0.833831	0.577846	0.694167	0.680722	0.66453	0.648707	0.717743	0.607246	0.36226	0.58819	0.527027	0.094559	0.079448	12.2812
CL 72:9; 36:4_36:5	[M+NH4]+	1464.99	19.71	597.495	599.506							4.96065	5.04273	3.27186	4.80479	3.95253	4.56703	4.31719	5.17106	4.61199	4.7181	6.15929	5.08333	0.735513	0.686942	4.82896
Diacylglycerols												232.764	297.591	278.898	233.938	219.686	211.841	249.342	221.69	212.257	350.609	346.506	333.245	0	0
DG 30:0; 14:0_16:0	[M+NH4]+	558.51	13.3	523.474	313.278	285.24						0.155899	0.171556	0.144865	0.101907	0.11992	0.14198	0.343992	0.302651	0.118545	1.86627	0.38288	0.60692	0.02945	0.03459	11.3508
DG 30:1; 14:0_16:1	[M+NH4]+	556.494	11.96									0.00461392	0.0178468	0.00546795	0.00915333	0.00361932	0.00475168	0.00545528	0.0358289	0.00151497	1.56011	0.1353	0.407664	0.004162	0.003684	8.61578
DG 30:1; 16:0_14:1	[M+NH4]+	556.492	12.143									0.0170696	0.0155242	0.0150962	0.01728	0.0101193	0.0276242	0.0163089	0.174763	0.00994611	0.645702	0.0346	0.190496	0.004688	0.00302	30.6034
DG 32:0; 16:0_16:0	[M+NH4]+	586.538	14.86	551.503	313.271	313.271						1.60802	2.10311	1.86667	1.46513	1.18441	1.14793	2.61461	2.42252	1.11631	9.55946	3.97904	4.55823	0.372784	0.340573	6.38576
DG 32:1; 16:0_16:1	[M+NH4]+	584.519	13.479	549.48	313.276	311.295						0.492184	0.326492	0.220026	0.179247	0.245398	0.146215	0.532789	1.00218	0.164904	6.33872	0.72285	2.08234	0.174452	0.166697	3.21479
DG 32:2; 16:1_16:1	[M+NH4]+	582.507	11.251									0.0789873	0.125347	0.310019	0.0465467	0.017892	0.0543557	0.0932358	0.0967434	0.0189401	0.15125	0.18791	0.0522212	0.007775	0.007626	1.36821
DG 32:3; 16:0_16:3	[M+NH4]+	580.49	11.501	545.45	313.274	307.226						0.158044	0.172073	0.169083	0.168087	0.135915	0.137973	0.207634	0.142099	0.146737	0.569413	0.59193	0.49577	0.049964	0.047572	3.46826
DG 34:0; 16:0_18:0	[M+NH4]+	614.57	16.277	579.526	341.309	313.275						1.17774	1.59168	1.4357	1.57062	1.16882	1.04181	1.5958	1.26536	1.24572	2.97012	2.51118	2.43864	0.223516	0.127052	38.9142
DG 34:1; 16:0_18:1	[M+NH4]+	612.557	15	577.514	339.29	313.272						9.60609	13.59	11.7935	10.6919	10.9242	9.97128	12.0253	11.2841	9.82723	13.0031	8.26722	6.71446	2.6765	2.56078	3.12488
DG 34:2; 16:0_18:2	[M+NH4]+	610.545	13.769	575.505	337.276	313.274						72.9971	99.3728	97.3004	68.9705	68.6596	66.569	80.8313	73.2848	73.4727	85.6689	86.5647	87.9671	21.1758	20.1165	3.62799
DG 34:3; 16:0_18:3	[M+NH4]+	608.528	12.741	573.489	335.26	313.275						34.0389	46.3404	45.0833	39.0953	32.4362	29.1048	37.4391	30.9748	33.5752	77.9613	84.2462	75.8444	10.5283	10.0573	3.23543
DG 34:3; 16:1_18:2	[M+NH4]+	608.522	12.152	573.446	337.269	311.25						0.0257722	0.0504274	0.0430769	0.0286067	0.03475	0.0761745	0.0631382	0.0787632	0.027	0.171615	0.11626	0.0940088	0.131685	0.112171	11.3169
DG 34:4; 16:1_18:3	[M+NH4]+	606.508	11.839	571.473	335.256	311.266						0.816234	1.18402	0.710506	0.832127	0.629222	1.08752	0.987561	0.812592	0.788102	3.43736	2.84595	2.43958	0.196959	0.165991	12.0665
DG 34:4; 16:2_18:2	[M+NH4]+	606.507	11.221									0.450165	0.598323	0.436135	0.52646	0.430784	0.424107	0.521959	0.398461	0.402862	0.237894	0.66434	0.618053	0.025912	0.174479	104.848
DG 34:6; 16:3_18:3	[M+NH4]+	602.476	9.013	567.443	335.26	307.228						5.05634	2.96595	3.26796	5.39519	5.69797	6.9243	3.15676	5.03159	4.57809	3.82019	6.28231	4.11915	1.06417	1.08631	1.45638
DG 36:0; 18:0_18:0	[M+NH4]+	642.603	18.171	607.579	341.304	341.304						4.9053	6.06653	3.79685	5.30167	2.84628	4.77699	4.31733	5.66111	3.96766	7.87884	11.837	10.4232	0.422604	0.423084	0.0802687
DG 36:1; 18:0_18:1	[M+NH4]+	640.585	16.421	605.535	341.306	339.285						0.22807	0.280718	0.211064	0.311907	0.238625	0.222584	0.183659	0.215013	0.225593	0.107413	0.04297	0.0722389	0.206889	0.120725	37.1945
DG 36:2; 18:0_18:2	[M+NH4]+	638.573	15.357	603.52	341.306	337.272						5.11209	6.19166	6.43235	5.72671	4.61941	4.36019	5.74767	5.17484	5.78104	3.09112	2.90595	3.04481	2.7009	2.55275	3.98803
DG 36:2; 18:1_18:1	[M+NH4]+	638.57	15.139	603.537	339.287	339.287						7.40631	9.79463	9.92276	9.43855	7.87634	6.85206	9.5625	5.80611	8.03095	6.07203	3.61841	3.24432	4.77597	4.84546	1.02138
DG 36:3; 18:0_18:3	[M+NH4]+	636.556	14.259	601.518	341.304	335.258						4.35216	5.48258	5.89748	5.41201	4.09494	3.32766	4.5745	3.62259	4.07292	3.78124	4.03198	4.00131	2.20562	1.98392	7.48364
DG 36:3; 18:1_18:2	[M+NH4]+	636.558	13.888	601.521	339.289	337.274						20.5552	23.337	21.0222	21.5144	18.858	19.275	18.9803	16.7194	16.7254	10.721	9.44985	10.3149	12.3497	11.6781	3.9528
DG 36:4; 18:1_18:3	[M+NH4]+	634.541	13.187									0.0693671	0.0254758	0.142782	0.0415933	0.0490568	0.0330805	0.0286179	0.0373816	0.0345868	0.0917115	0.07592	0.0429292	0.061786	0.051824	12.4007
DG 36:4; 18:2_18:2	[M+NH4]+	634.549	12.746	599.495	337.276	337.276						25.8481	32.3843	26.763	23.1747	23.3277	22.2897	25.0106	22.4455	19.6171	24.8822	24.8484	23.8614	15.6751	15.1049	2.6202
DG 36:5; 18:2_18:3	[M+NH4]+	632.535	11.736	597.49	337.275	335.26						27.6313	32.9455	31.638	24.395	26.3355	24.173	28.6105	24.5235	21.0408	51.2784	57.6166	55.4078	17.6188	20.3489	10.1688
DG 36:6; 18:3_18:3	[M+NH4]+	630.512	10.708	595.46	335.254	335.254						7.36161	9.68492	7.8934	7.7419	7.32136	7.25364	9.60086	7.24527	5.57536	27.7945	30.1101	29.8315	6.01044	5.76666	2.92724
DG 38:2; 18:1_20:1	[M+NH4]+	666.602	16.464									0.00741139	0.00989516	0.0192051	0.012	0.0132955	0.00346309	0.00573171	0.00177632	0.00607784	0.0153558	0.00127	0.0135487	0.268617	0.264471	1.09988
DG 38:3; 20:1_18:2	[M+NH4]+	664.59	15.378	629.55	367.327	337.276						0.952285	0.980935	0.665513	0.434273	0.69096	0.598443	0.565626	1.02151	0.471916	0.801154	0.2505	0.335841	9.08592	9.30726	1.70183
DG 38:4; 20:1_18:3	[M+NH4]+	662.575	14.282	627.535	367.323	335.269						0.435658	0.555185	0.539878	0.378813	0.456892	0.462758	0.375016	0.475908	0.268856	0.65076	0.24409	0.328451	4.63726	4.18852	7.19036
DG 38:5; 20:2_18:3	[M+NH4]+	660.558	12.804	625.522	365.306	335.26						0.203057	0.194605	0.283987	0.1885	0.198852	0.209463	0.245675	0.215678	0.142287	0.36476	0.30441	0.318558	0.788205	0.763766	2.22697
DG 38:6; 18:3_20:3	[M+NH4]+	658.54	11.786	641.514	363.288	335.23						0.0931266	0.13529	0.101846	0.113347	0.0866534	0.0942416	0.11826	0.0992303	0.0846347	0.382096	0.32568	0.360265	0.239996	0.205351	11.0016
DG 40:0; 16:0_24:0	[M+NH4]+	698.665	20.714	663.626	425.398	313.28						0.204892	0.278484	0.155494	0.193073	0.210017	0.127369	0.214333	0.278158	0.115269	1.0748	0.66558	0.384867	0.084381	0.060904	22.8527
DG 40:2; 20:1_20:1	[M+NH4]+	694.631	18.218	659.598	367.317							0.0149114	0.0119435	0.0158141	0.00254	0.012358	0.0207919	0.026122	0.0162697	0.00176048	0.113952	0.03421	0.0357434	0.328292	0.314609	3.0099
DG 40:3; 22:0_18:3	[M+NH4]+	692.617	17.518	657.586	397.361	335.255						0.104816	0.0922661	0.0758526	0.0762533	0.0548977	0.0772349	0.0913821	0.0828947	0.031503	0.37951	0.27816	0.175071	0.055476	0.05685	1.7299
DG 40:3; 22:1_18:2	[M+NH4]+	692.619	16.943	657.592	395.352	337.279						0.00133544	0.00530645	0.000269231	0	0.000198864	0	7.31707e-05	3.94737e-05	0	0.0163846	0.00435	0.000575221	0.098495	0.102832	3.04651
DG 40:4; 18:2_22:2	[M+NH4]+	690.604	15.583	655.564	393.349	337.272						0.0218291	0.0536048	0.0122436	0.0243867	0.0236932	0.0278658	0.0152764	0.00609211	0.0297246	0.15751	0.0572	0.0185929	0.102717	0.087033	11.6893
DG 42:0; 20:0_22:0	[M+NH4]+	726.696	21.256	691.666	397.366	369.339						0.150411	0.145161	0.122474	0.130527	0.099108	0.104651	0.203553	0.145257	0.108479	0.725269	0.4782	0.16077	0.016776	0.01088	30.1497
DG 42:2; 24:0_18:2	[M+NH4]+	722.669	20.149	687.633	425.407	337.28						0.542253	0.563677	0.507814	0.501427	0.399267	0.488275	0.595894	0.50273	0.403964	1.51545	1.63569	1.3994	0.113772	0.0893	17.0425
DG 42:3; 24:0_18:3	[M+NH4]+	720.638	19.109	685.606	425.406	335.254						0.048019	0.0885726	0.0737821	0.0936867	0.190676	0.215107	0.0259756	0.267987	0.115623	0.148	0.17965	0.558805	0.011464	0.015713	22.1106
DG 42:3; 24:1_18:2	[M+NH4]+	720.648	18.599	685.617	423.383	337.269						0.15762	0.132185	0.159814	0.0934867	0.197557	0.264966	0.222179	0.142625	0.227347	0.602462	0.35561	0.591239	0.033834	0.033526	0.646642
DG 42:4; 24:1_18:3	[M+NH4]+	718.636	17.43									0.124076	0.122782	0.0788974	0.0658667	0.216699	0.146369	0.107423	0.0747763	0.0868024	0.239048	0.28625	0.307796	0.024059	0.025176	3.20844
Digalactosyldiacylglycerols												646.819	766.819	614.94	632.26	575.009	680.316	730.109	497.194	576.355	1028.19	1106.29	889.528	0	0
DGDG 32:0; 16:0_16:0	[M+NH4]+	910.645	11.789	569.507	551.507	313.273	313.273					3.04063	3.11256	3.98945	2.55314	2.45799	3.75217	3.0956	3.70047	3.18872	9.20054	6.69712	8.41099	0.46576	0.407475	9.43932
DGDG 32:1; 16:0_16:1	[M+NH4]+	908.635	10.51	567.5	549.499	313.273	311.278					0.112519	0.105766	0.0816282	0.08728	0.0522841	0.110557	0.132512	0.184099	0.0932695	0.0562692	0.13968	0.328549	0.01149	0.011177	1.95283
DGDG 32:3; 14:0_18:3	[M+NH4]+	904.6	8.302	563.463	545.458	335.259	285.243					0.49919	1.02631	1.17397	0.702773	1.03212	0.959685	1.06919	0.909322	0.902617	1.16864	1.47989	0.849097	0.137538	0.11116	14.9998
DGDG 32:3; 16:0_16:3	[M+NH4]+	904.602	8.611	563.454	545.456	313.273	307.226					0.232943	0.235984	0.134462	0.223573	0.180767	0.211779	0.183707	0.213967	0.169659	0.491481	0.63033	0.482398	0.049285	0.041514	12.1035
DGDG 34:0; 16:0_18:0	[M+NH4]+	938.678	13.18	579.539	341.305	313.276						2.96747	3.42812	3.5489	3.00459	2.91044	3.50398	3.94205	3.66285	2.80774	4.34396	3.99816	3.97598	0.416672	0.449984	5.43587
DGDG 34:1; 16:0_18:1	[M+NH4]+	936.665	11.911	595.531	577.523	339.291	313.274					29.7767	27.6184	26.5452	24.5724	24.1966	28.7134	29.125	28.7704	26.0119	32.3658	37.9873	30.9361	3.86515	3.63114	4.41478
DGDG 34:2; 16:0_18:2	[M+NH4]+	934.648	10.812	593.521	575.506	337.275	313.276					41.2288	51.2612	37.9846	45.9387	37.6213	45.3465	46.9524	45.4082	37.039	66.5686	59.1312	56.2854	6.40591	5.85288	6.37989
DGDG 34:3; 16:0_18:3	[M+NH4]+	932.634	9.294	591.506	573.491	335.261	313.276					140.436	161.926	123.713	122.354	123.197	133.168	150.64	128.579	114.094	215.18	232.107	181.814	20.0961	18.45	6.03931
DGDG 34:3; 16:1_18:2	[M+NH4]+	932.626	8.118									0.129348	0.0570968	0.0972885	0.144953	0.53825	0.317221	0.198374	0.141908	0.504323	0.553827	0.19627	0.316062	0.046838	0.04045	10.3496
DGDG 34:3; 18:1_16:2	[M+NH4]+	932.625	8.07									0.564146	0.465161	0.402032	0.414467	0.12629	0.284154	0.451593	0.559638	0.508749	0.560067	0.45429	0.41523	0.049729	0.055087	7.2292
DGDG 34:4; 16:1_18:3	[M+NH4]+	930.617	8.052	589.487	571.484	335.248	311.263					3.82063	4.06506	3.26293	3.87937	3.28065	3.78789	3.24047	2.45459	3.20278	2.32517	4.79805	2.97516	0.510813	0.285517	40.0106
DGDG 34:4; 16:2_18:2	[M+NH4]+	930.613	6.914									1.35473	1.4211	1.10302	1.19211	1.18943	0.363544	1.0008	1.21072	0.342503	0.565163	0.73292	0.841637	0.205836	0.04523	90.4667
DGDG 34:5; 16:2_18:3	[M+NH4]+	928.6	7.641	587.464	569.455	335.262	309.237					5.36968	7.39619	5.5834	6.03995	5.28181	6.29411	7.01177	5.83366	5.51139	4.18178	3.97228	3.90613	0.78379	0.830321	4.07684
DGDG 34:5; 18:2_16:3	[M+NH4]+	928.614	6.882									9.10982	10.8276	7.03483	8.00913	7.89251	10.4465	9.29794	9.6012	2.63256	9.86222	11.7853	6.7313	1.31116	1.22269	4.93726
DGDG 34:6; 16:2_18:4	[M+NH4]+	926.587	6.214									83.6228	74.2301	75.515	64.3203	73.3843	85.7579	73.2211	71.9123	69.1961	96.5745	107.605	80.284	2.58708	12.4013	92.601
DGDG 34:6; 16:3_18:3	[M+NH4]+	926.584	6.185	585.455	567.443	335.261	307.231					76.4823	79.5754	78.2064	65.3523	74.4399	84.7951	65.9723	55.32	68.7978	92.3612	112.251	51.8823	10.4069	10.9825	3.80545
DGDG 36:1; 18:0_18:1	[M+NH4]+	964.694	13.3	623.556	605.557	341.308	339.286					0.311025	0.389016	0.303436	0.438807	0.323943	0.294101	0.363959	0.262921	0.325886	0.282048	0.28255	0.339593	0.064725	0.05794	7.82248
DGDG 36:2; 18:0_18:2	[M+NH4]+	962.673	11.899	621.537	603.536	341.305	337.274					0.667437	0.947669	0.693776	1.39546	0.533028	0.641416	1.21352	0.72452	0.410629	1.50303	1.48249	1.27983	0.158733	0.17064	5.11245
DGDG 36:2; 18:1_18:1	[M+NH4]+	962.673	12.071	621.248	603.542	339.287						0.873513	0.589952	0.592846	0.194527	0.457216	0.856289	0.184366	1.3243	0.306263	1.80403	0.97518	0.546735	0.230766	0.127972	40.5234
DGDG 36:3; 18:0_18:3	[M+NH4]+	960.664	11.309	619.537	601.524	341.305	335.264					5.37777	7.23576	5.55333	6.66734	4.92125	5.36308	7.0222	6.086	5.55312	7.91383	7.17462	6.77128	0.692303	0.750476	5.70212
DGDG 36:4; 18:1_18:3	[M+NH4]+	958.652	9.409	617.513	599.506	339.287	335.262					7.44151	8.74412	6.83431	8.02225	3.95561	7.90592	5.77911	8.13852	6.90051	12.1447	11.3859	15.8507	1.65971	1.4858	7.81905
DGDG 36:5; 18:2_18:3	[M+NH4]+	956.628	8.854	615.493	597.491	337.274	335.259					17.2222	14.1839	11.7986	14.0863	14.738	16.2026	17.5765	16.1359	13.4802	21.4044	22.6507	17.2417	3.13411	2.51052	15.6234
DGDG 36:6; 18:2_18:4	[M+NH4]+	954.605	7.291	613.487	595.477	337.274	333.243					192.64	147.282	81.6008	91.1479	84.6148	71.2451	245.681	205.248	93.7454	165.924	181.672	201.832	15.6555	34.3427	52.8574
DGDG 36:6; 18:3_18:3	[M+NH4]+	954.616	7.349	613.483	595.472	335.258						292.65	373.61	289.225	309.624	259.618	318.319	367.394	171.768	276.074	489.757	534.491	456.253	46.1043	43.437	4.21283
DGDG 38:3; 20:0_18:3	[M+NH4]+	988.694	12.705	647.57	629.546	369.337	335.262					0.198032	0.273097	0.234641	0.286193	0.0966136	0.250872	0.265984	0.238559	0.224263	0.39675	0.34266	0.234487	0.039722	0.032772	13.5581
DGDG 38:4; 20:1_18:3	[M+NH4]+	986.676	11.363	645.547	627.533	367.312	335.265					0.14931	0.179323	0.118718	0.129733	0.124307	0.140638	0.161854	0.0614211	0.14782	0.81525	0.55096	0.544221	0.025436	0.035324	23.0147
DGDG 38:5; 18:1_20:4	[M+NH4]+	984.674	9.651	643.534	625.517	367.312	333.241					0.174171	0.238573	0.161237	0.179507	0.152852	0.183678	0.228593	0.259303	0.137198	0.287635	0.06902	0.213425	0.047315	0.036458	18.3282
DGDG 38:5; 18:2_20:3	[M+NH4]+	984.653	8.626									0.294506	0.666839	0.450929	0.537827	0.209528	0.350577	0.589146	0.274678	0.317707	3.00354	2.98101	2.32774	0.144221	0.080165	40.3719
DGDG 38:5; 20:2_18:3	[M+NH4]+	984.659	10.236	643.53	625.52	365.302	335.263					0.435956	0.584629	0.474051	0.493153	0.512631	0.433067	0.483382	0.41327	0.565964	0.447154	0.51458	0.332876	0.121177	0.093494	18.2371
DGDG 38:6; 18:3_20:3	[M+NH4]+	982.648	9.18	641.519	623.51	363.287	335.262					7.20551	8.05747	6.70288	6.8859	6.09866	7.65528	7.48547	6.13283	6.40568	48.0444	46.7594	37.427	1.98907	1.86765	4.45237
DGDG 42:2; 24:0_18:2	[M+NH4]+	1046.77	16.407	687.628	425.392	337.277						0.00841772	0.00483065	0.00292308	0.0163133	0.0115227	0.001	0.00865041	0.00460526	0.0125928	0.12049	0.14606	0.147593	0.006482	0.008399	18.2182
DGDG 42:3; 24:0_18:3	[M+NH4]+	1044.76	15.602	703.638	685.614	425.397	335.256					0.0285	0.0119032	0.0198846	0.0195933	0.0283977	0.0245839	0.0369919	0.0249342	0.0260898	0.30676	0.28917	0.294106	0.016977	0.022927	21.087
DGDG 42:3; 24:1_18:2	[M+NH4]+	1044.76	15.038	703.638	685.587	423.381	337.272					0.0116709	0.00118548	0.0149295	0.00615333	0.0197784	0.00265772	0.00179675	0.00469737	0.00326946	0.737058	0.56542	0.414912	0.020683	0.024932	13.1733
Hexosylceramides												245.297	276.796	245.83	176.422	234.168	315.917	257.123	257.377	235.492	397.497	379.625	348.869	0	0
HexCer-AP t34:1+O; t18:1/16:0+O	[M+H]+	732.561	9.069	570.513	552.5	534.475	280.26	262.256				7.94134	9.86584	8.42929	8.38229	6.396	11.3481	8.75433	10.1318	8.12553	13.9646	14.926	11.6231	1.49374	1.57505	3.74716
HexCer-AP t40:1+O; t18:1/22:0+O	[M+H]+	816.655	13.455	654.607	636.59	618.595	298.275	280.264	262.253			12.4273	14.894	14.2492	12.1634	13.1787	14.8622	13.3114	14.7027	11.5803	26.2101	27.6186	26.2487	2.64983	2.69804	1.27494
HexCer-AP t41:1+O; t18:1/23:0+O	[M+H]+	830.672	14.222	668.627	650.607	632.596	298.27	280.26				0.891025	1.13431	0.954468	1.00675	0.833136	1.20242	0.978951	0.760947	0.68309	3.37038	2.86028	1.83082	0.293569	0.208354	24.0101
HexCer-AP t41:2+O; t18:1/23:1+O	[M+H]+	828.655	12.739	666.606	648.596	630.596	280.265	262.255				0.437165	0.572863	0.470397	0.434433	0.277801	0.541114	0.500244	0.426592	0.416491	2.39532	1.98398	1.9939	0.111677	0.103801	5.16913
HexCer-AP t42:1+O; t18:1/24:0+O	[M+H]+	844.685	14.971	682.636	664.637	646.614	298.278	280.264	262.256			72.7998	84.143	63.6158	62.9118	74.1287	110.949	107.048	70.445	88.2617	114.973	108.094	95.8232	10.7192	10.9454	1.4768
HexCer-AP t42:2+O; t18:1/24:1+O	[M+H]+	842.668	13.435	680.618	662.609	644.596	298.279	280.264	262.257			140.603	154.802	147.628	82.1325	129.894	165.207	115.966	150.564	117.942	215.799	205.342	196.332	20.469	19.2873	4.20368
HexCer-AP t43:1+O; t18:1/25:0+O	[M+H]+	858.695	15.554	696.647	678.645	660.634	280.264	262.249				1.13834	1.21269	0.440397	0.763073	0.654847	1.29217	0.624008	0.193599	0.237395	2.23011	2.32297	1.41969	0.311553	0.312621	0.241981
HexCer-AP t43:2+O; t18:1/25:1+O	[M+H]+	856.683	14.159	694.622	676.618	658.612	298.274	280.263				1.40784	2.53796	2.34753	2.00123	1.97456	2.03217	1.42988	2.29306	1.30669	7.79935	7.18646	5.06294	0.502534	0.462533	5.86176
HexCer-AP t44:2+O; t18:1/26:1+O	[M+H]+	870.703	14.896	708.654	690.644	672.629	298.277	280.265	262.257			5.25804	5.34335	5.74046	4.44191	4.67281	5.66377	6.48403	5.10015	4.53784	8.01964	6.8241	6.34419	0.845352	0.82108	2.05984
HexCer-AP t46:1+O; t18:1/28:0+O	[M+H]+	900.745	18.186	738.697	720.698	702.673	298.274	280.263	262.253			2.09792	1.93232	1.66945	1.80344	1.83737	2.36626	1.66093	2.30762	1.90346	2.46947	2.18795	1.99853	0.315692	0.253139	15.5518
HexCer-AP t46:2+O; t18:1/28:1+O	[M+H]+	898.735	16.198	736.671	718.668	280.253	262.254					0.294816	0.357056	0.284449	0.38086	0.320267	0.452483	0.36626	0.451303	0.497305	0.265365	0.27882	0.191504	0.047799	0.061447	17.6676
Lysophosphatidylcholines												7.44642	8.30832	5.21237	5.53953	4.3867	5.35238	7.88346	5.09261	6.17863	19.304	17.3261	13.345	0	0
LPC 16:0	[M+H]+	496.342	2.582	184								2.55406	2.85868	1.46225	1.87496	1.8369	1.95408	2.76691	1.93704	2.50001	7.1952	6.64434	5.13238	0.435338	0.518615	12.3456
LPC 18:0	[M+H]+	524.372	3.977	184								0.16157	0.336306	0.156494	0.224053	0.154085	0.42696	0.189764	0.22877	0.277635	0.484356	0.35566	0.328743	0.043514	0.062428	25.2482
LPC 18:1	[M+H]+	522.353	2.79	184								0.448835	0.470371	0.337474	0.37058	0.318909	0.490302	0.481764	0.306875	0.288395	0.607625	0.48429	0.391451	0.057992	0.060755	3.29059
LPC 18:3	[M+H]+	518.326	1.549	184								4.28195	4.64297	3.25615	3.06993	2.07681	2.48103	4.44502	2.61993	3.11259	11.0168	9.84178	7.49244	0.599833	0.695042	10.3984
Lysophosphatidylethanolamines												1.4949	1.34144	1.08096	1.12311	0.906881	1.48333	1.05406	1.24283	1.04495	2.65174	3.15172	2.76817	0	0
LPE 16:0	[M+H]+	454.291	2.734	313.291								0.624171	0.665452	0.504199	0.503853	0.4355	0.749584	0.595846	0.536546	0.461246	1.46966	1.32682	1.1835	0.100895	0.098454	1.73168
LPE 18:2	[M+H]+	478.295	2.045	337.295								0.870728	0.675992	0.576756	0.619253	0.471381	0.733745	0.458211	0.706283	0.583701	1.18208	1.8249	1.58467	0.117865	0.149657	16.8063
Monogalactosyldiacylglycerols												2234.01	2326.16	1450.57	2029.75	1805.25	1893.63	2466.88	2440.71	2193.34	3000.48	2341.91	2668.95	0	0
MGDG 34:1; 16:0_18:1	[M+NH4]+	774.611	12.734	577.517	339.292	313.275						8.37995	6.75333	6.67857	7.58239	6.59546	10.0668	9.7783	10.9794	10.7337	15.8488	22.4959	15.4965	1.34752	1.31594	1.67675
MGDG 34:2; 16:0_18:2	[M+NH4]+	772.595	11.907	575.511	337.277	313.277						54.3639	46.3993	46.135	45.2932	42.5069	59.4266	51.0467	50.9672	52.9144	52.1318	69.7444	49.9391	7.18301	6.13693	11.1066
MGDG 34:2; 16:1_18:1	[M+NH4]+	772.591	11.579	575.501	339.286	311.259						42.2856	39.724	37.6088	35.1203	38.4441	43.3015	38.3947	39.9159	42.2039	39.8144	51.1957	38.1959	5.84872	5.63598	2.61963
MGDG 34:3; 16:0_18:3	[M+NH4]+	770.579	10.523	573.485	335.257	313.275						14.4995	32.1338	14.1287	20.9774	20.6987	26.2843	58.7948	53.2191	54.9775	61.8972	66.8971	53.8182	4.85431	5.25436	5.5968
MGDG 34:3; 16:1_18:2	[M+NH4]+	770.578	10.389	573.487	337.273	311.261						38.2028	26.0701	28.9938	32.6088	34.2303	38.4606	34.4006	13.6993	13.4795	8.70851	9.40727	7.49811	4.47855	3.82194	11.1871
MGDG 34:4; 16:1_18:3	[M+NH4]+	768.562	9.202	571.474	335.257	311.257						100.704	98.1342	80.6445	98.4724	87.8778	106.27	95.2009	86.9614	87.3686	49.4332	54.4437	47.8891	11.353	10.2693	7.08756
MGDG 34:4; 16:2_18:2	[M+NH4]+	768.563	9.696	571.473	337.276	309.242						107.372	109.637	97.8404	96.7528	88.5757	114.027	97.92	93.7469	93.2335	44.3944	51.2551	47.6423	11.4157	11.2128	1.2679
MGDG 34:5; 16:2_18:3	[M+NH4]+	766.548	8.123	569.457	335.262	309.244						199.284	227.794	171.398	192.829	177.879	222.71	205.425	170.701	176.446	83.273	86.3847	78.9394	21.9689	22.0766	0.345534
MGDG 34:6; 16:3_18:3	[M+NH4]+	764.549	7.741	567.449	335.263	307.233						1005.64	1194.78	544.109	1043.16	907.242	856.566	1279.56	1189.7	1217.55	1596.49	745.277	1343.8	124.695	129.478	2.66115
MGDG 36:1; 18:0_18:1	[M+NH4]+	802.646	14.481	605.548	341.301	339.287						0.172158	0.159282	0.121013	0.1088	0.12579	0.206054	0.161407	0.170211	0.163365	0.0809135	0.15347	0.0625664	0.033171	0.027499	13.2214
MGDG 36:2; 18:0_18:2	[M+NH4]+	800.624	13.34	603.546	341.307	337.27						0.440443	0.405935	0.331897	0.32178	0.416307	0.392591	0.43813	0.426928	0.421395	0.476952	0.63557	0.567637	0.08589	0.089432	2.85711
MGDG 36:2; 18:1_18:1	[M+NH4]+	800.632	12.775	603.538	339.291							0.645563	0.550621	0.403128	0.379807	0.37508	0.622718	0.490935	0.185408	0.391419	1.40671	1.83599	1.11231	0.076285	0.074445	1.72637
MGDG 36:3; 18:0_18:3	[M+NH4]+	798.608	12.366	601.517	341.289	335.253						1.00959	1.12245	1.18678	1.18794	0.863153	1.03765	0.963252	1.04034	1.21062	0.59174	0.66408	0.567796	0.138628	0.093528	27.4734
MGDG 36:3; 18:1_18:2	[M+NH4]+	798.61	12.069	601.515	339.287	337.269						7.85855	7.06406	6.19401	7.11701	6.24485	7.02046	6.14217	7.4007	6.875	9.52872	11.9593	9.86356	1.18288	1.10971	4.51322
MGDG 36:4; 18:1_18:3	[M+NH4]+	796.593	10.687	599.511	339.292	335.257						15.2101	16.4968	13.5135	15.513	13.0981	15.9693	16.1038	16.9191	15.1812	26.311	25.2722	23.4896	2.94842	2.8138	3.30379
MGDG 36:5; 18:2_18:3	[M+NH4]+	794.578	9.967	597.486	337.276	335.256						23.1945	24.7771	19.7975	24.0132	20.7978	24.3798	21.2865	22.3517	23.0484	31.7397	30.2882	25.6641	4.02208	4.04294	0.365766
MGDG 36:6; 18:3_18:3	[M+NH4]+	792.575	8.949	595.473	335.271							611.738	490.534	378.658	405.208	356.792	363.47	547.733	679.149	394.068	972.822	1108.35	919.976	74.1035	68.2027	5.8641
MGDG 38:3; 20:1_18:2	[M+NH4]+	826.637	13.36	629.553	367.325	337.271						0.0629494	0.0902742	0.0784167	0.0764333	0.0772159	0.0643221	0.0103577	0.0344211	0.0860958	0.0980481	0.16923	0.0722566	0.089371	0.103126	10.1054
MGDG 38:4; 20:1_18:3	[M+NH4]+	824.62	12.152	627.524	367.334	335.258						0.714747	0.70979	0.668186	0.719573	0.490682	0.739228	0.692024	0.715276	0.678689	1.52737	1.64844	1.32104	0.183559	0.181805	0.67892
MGDG 38:5; 20:2_18:3	[M+NH4]+	822.609	11.313	625.51	365.303	335.257						0.605532	0.689573	0.472423	0.739327	0.434409	0.74404	0.686585	0.770638	0.63476	0.819125	0.91942	0.629354	0.121517	0.107564	8.61377
MGDG 38:6; 18:3_20:3	[M+NH4]+	820.594	10.293	623.506	363.283	335.254						1.62859	2.13152	1.60827	1.56709	1.48558	1.86867	1.65832	1.64864	1.66986	3.08682	2.91398	2.40813	0.265283	0.255954	2.53113
Phosphatidylcholines												2196.6	2893.33	2440.82	2177.46	2249.82	2672.65	2780.38	2227.5	1975.68	2063.64	2237.62	1831.59	0	0
PC 32:1	[M+H]+	732.552	10.287	184.073								1.81845	1.54219	2.0134	1.90912	1.68597	2.27619	2.65848	2.4517	2.0101	1.62394	1.60844	1.30106	0.204029	0.35262	37.7508
PC 32:2	[M+H]+	730.533	9.335	184.073								2.60327	4.36534	4.05938	2.52089	2.56806	3.12574	3.81855	3.47927	2.24486	3.94826	3.85478	2.86069	0.771245	0.72623	4.25121
PC 32:3	[M+H]+	728.521	8.587	184.073								2.3881	2.72156	2.29531	2.22899	2.03559	2.65444	2.61747	2.09682	2.27329	5.83304	6.05666	5.09662	0.445466	0.32047	23.0791
PC 34:0	[M+H]+	762.601	13.211	184.073								0.166538	0.174169	0.152115	0.125307	0.141273	0.292268	0.187593	0.197967	0.153772	0.248231	0.20548	0.231389	0.051961	0.04174	15.4264
PC 34:1	[M+H]+	760.596	11.633	184.073								159.252	182.721	150.814	134.987	147.546	170.273	154.112	154.215	148.601	103.155	126.909	103.837	19.333	20.529	4.24327
PC 34:2	[M+H]+	758.584	10.849	184.073								574.619	747.706	661.258	556.057	566.974	622.55	681.516	607.693	519.993	598.265	670.139	565.445	82.1268	81.978	0.128253
PC 34:3	[M+H]+	756.553	9.835	184.073								144.917	203.682	161.753	178.558	195.195	140.111	173.711	132.588	168.891	218.797	129.402	115.551	25.0951	23.7557	3.87741
PC 34:4	[M+H]+	754.538	8.601	184.073								23.306	28.2892	25.0001	22.3435	21.8661	26.3197	28.4073	22.2272	21.8163	8.14163	31.624	27.468	3.92229	3.7138	3.86128
PC 34:5	[M+H]+	752.52	7.062	184.073								4.12082	4.49681	3.63933	3.84233	3.83889	3.352	4.12829	3.5691	3.03953	3.63423	3.90273	3.5403	0.578755	0.591422	1.53087
PC 34:6	[M+H]+	750.506	6.799	184.073								9.64985	10.2673	9.62024	7.90248	9.11163	10.3945	10.2308	8.46787	8.80207	11.4054	13.4771	12.2389	1.70459	1.57794	5.4566
PC 36:1	[M+H]+	788.622	13.344	184.073								42.9193	41.5365	39.9556	42.8984	34.2499	41.66	39.246	40.6177	37.8992	13.7425	16.7899	15.2887	5.3674	5.39433	0.353786
PC 36:2	[M+H]+	786.611	12.06	184.073								226.87	230.104	280.991	189.964	182.898	179.34	279.288	213.669	184.289	91.9887	94.4674	17.4445	32.2486	39.15	13.6699
PC 36:3	[M+H]+	784.585	10.737	184.073								116.41	143.556	128.201	109.703	110.738	129.073	144.036	98.1657	115.706	45.5182	37.9282	30.9668	14.9872	14.7835	0.96761
PC 36:4	[M+H]+	782.58	9.608	184.073								264.895	449.992	272.584	272.273	310.73	712.691	428.86	337.461	212.803	94.981	111.032	77.1442	59.4371	58.8823	0.663154
PC 36:5	[M+H]+	780.556	8.278	184.073								283.136	381.998	305.035	290.045	305.353	283.275	373.172	281.687	250.468	326.463	369.647	340.031	54.6936	43.1513	16.6829
PC 36:6	[M+H]+	778.541	7.367	184.073								268.729	370.861	315.47	294.225	287.403	274.912	378.721	252.728	233.748	483.103	564.959	463.921	53.7283	46.8142	9.72521
PC 38:2	[M+H]+	814.637	13.393	184.073								4.02975	4.29978	3.94549	2.68133	3.63372	3.86896	2.72585	3.72857	3.59874	1.88412	2.52008	2.10586	2.62801	2.55249	2.06177
PC 38:3	[M+H]+	812.621	12.033	184.073								15.6639	18.7803	16.6082	16.6552	15.2305	15.5111	15.8241	12.0523	14.0098	6.50273	7.3603	7.06135	9.66241	9.16824	3.71127
PC 38:4	[M+H]+	810.604	11.21	184.073								34.2589	45.6927	38.1876	32.1129	31.8683	33.6262	39.4424	34.3144	30.641	18.2889	19.4545	18.7513	9.85775	9.18362	5.00681
PC 38:5	[M+H]+	808.588	10.222	184.073								10.0672	12.5931	11.7896	9.79227	10.2431	9.96034	10.1315	9.89474	8.67657	7.75818	7.84595	5.99207	2.79857	2.83062	0.805137
PC 38:6	[M+H]+	806.568	9.161	184.073								5.31898	6.30854	5.9082	4.97395	4.89032	5.72176	6.06531	4.66821	4.5204	14.3593	14.9937	12.7015	1.66895	1.55537	4.98175
PC 40:0	[M+H]+	846.696	17.873	184.073								0.229848	0.193524	0.243891	0.205187	0.197045	0.235604	0.314732	0.29427	0.23412	0.207788	0.40154	0.203628	0.042234	0.028504	27.4494
PC 40:2	[M+H]+	842.667	15.204	184.073								0.490747	0.452073	0.341782	0.585927	0.422114	0.470436	0.237463	0.385428	0.370808	1.31787	0.80343	0.664637	0.096933	0.093517	2.5366
PC 40:3	[M+H]+	840.644	14.188	184.073								0.174563	0.218419	0.202904	0.2195	0.151108	0.228081	0.206959	0.177849	0.161599	0.457029	0.49194	0.335292	0.046406	0.049526	4.59945
PC 42:2	[M+H]+	870.696	16.819	184.073								0.0647532	0.0828306	0.0803333	0.03884	0.0776477	0.0431477	0.0807154	0.0943355	0.082479	0.22426	0.31091	0.123071	0.018199	0.021937	13.171
PC 42:3	[M+H]+	868.678	15.121	184.073								0.334608	0.411911	0.396276	0.35792	0.481881	0.42453	0.344236	0.348164	0.396695	1.0505	0.75782	0.686982	0.065549	0.080633	14.5928
PC 42:4	[M+H]+	866.658	14.092	184.073								0.166127	0.280427	0.276122	0.250453	0.289824	0.256732	0.296691	0.228868	0.251725	0.741885	0.68117	0.593796	0.048634	0.041459	11.2628
Phosphatidylethanolamines												381.223	480.309	411.856	390.314	380.192	362.536	441.112	355.59	352.344	420.071	498.018	410.847	0	0
PE 32:1	[M+H]+	690.501	10.945	549.395								0.13357	0.750984	0.311615	0.24048	0.283119	0.407691	0.58265	0.855289	0.301347	1.12838	2.2292	1.89262	0.196395	0.195384	0.364943
PE 32:2	[M+H]+	688.491	9.503	547.384								1.04025	0.802766	0.186141	0.74792	2.16633	2.40557	2.80924	3.16448	1.53599	3.47888	3.37931	0.439035	0.701494	0.711475	0.998979
PE 32:3	[M+H]+	686.475	8.724	545.368								0.486418	0.482879	0.360731	0.638927	0.55867	0.565	0.541846	0.428724	0.307988	0.706702	0.50587	0.671646	0.126164	0.075388	35.6276
PE 34:1	[M+H]+	718.539	12.037	577.433								14.3586	15.8631	14.6184	15.3525	13.7169	13.7088	15.3766	15.0018	14.2219	13.2619	14.0935	13.0325	2.06887	1.96398	3.67804
PE 34:2	[M+H]+	716.525	10.895	575.418								128.251	162.775	136.063	124.227	123.177	117.541	155.306	113.087	121.812	138.591	160.117	139.094	19.1641	18.228	3.54072
PE 34:3	[M+H]+	714.505	10.002	573.398								26.1744	34.6839	37.9238	30.2541	31.6918	29.6402	15.6397	24.8911	25.8322	27.2298	26.8788	21.5759	2.42283	4.3083	39.6138
PE 34:4	[M+H]+	712.49	9.028	571.384								2.27563	2.98108	2.30122	2.04275	2.19998	2.45809	2.54138	2.22238	2.02344	2.33868	2.14655	2.3825	0.289944	0.343996	12.0581
PE 34:5	[M+H]+	710.473	8.012	569.367								0.564399	0.647218	0.564949	0.528873	0.521795	0.629584	0.880439	0.441276	0.541036	0.5325	0.61936	0.717088	0.103875	0.100544	2.30446
PE 34:6	[M+H]+	708.457	7.064	567.351								0.317399	0.264823	0.163436	0.272313	0.257909	0.270503	0.352846	0.23398	0.189287	0.556788	0.77969	0.611301	0.049263	0.042797	9.93298
PE 36:1	[M+H]+	746.568	13.506	605.461								0.636462	0.745556	0.820436	0.58718	0.740801	0.65753	0.582886	0.817257	0.561874	0.661769	0.73151	0.519292	0.131274	0.118065	7.49195
PE 36:2	[M+H]+	744.556	12.689	603.45								12.6781	17.4617	14.6904	14.8511	11.9271	12.5207	14.6741	13.6123	10.5399	11.811	11.8054	11.8517	2.26055	2.08414	5.74198
PE 36:3	[M+H]+	742.539	11.049	601.433								19.2272	23.8608	19.3081	21.0419	18.189	18.3841	22.1593	19.1756	18.4598	23.2632	25.6374	22.2794	3.20315	3.03142	3.89549
PE 36:4	[M+H]+	740.527	9.99	599.421								24.6829	27.5048	24.6529	23.4801	23.7372	23.2268	26.8937	23.8166	22.4545	8.81854	21.5359	18.1372	3.69315	3.44491	4.91822
PE 36:5	[M+H]+	738.51	8.694	597.403								64.782	82.1462	66.0661	68.6831	64.4468	60.9071	79.7877	60.5835	59.24	87.0591	102.701	82.8937	11.0534	10.9021	0.974583
PE 36:6	[M+H]+	736.492	8.225	595.386								47.364	67.1325	55.4023	53.3534	54.2366	46.1867	66.3452	41.3083	41.095	66.9537	89.295	64.1776	9.21589	9.13263	0.641727
PE 38:1	[M+H]+	774.602	15.276	633.496								0.26562	0.329863	0.285545	0.19698	0.232983	0.259987	0.264293	0.209283	0.232641	0.173894	0.2046	0.205823	0.027748	0.032559	11.2819
PE 38:2	[M+H]+	772.586	14.119	631.48								4.69401	5.67189	5.36918	5.54978	4.74322	4.62483	5.14873	4.30268	4.75751	2.5811	2.69049	2.75528	0.697584	0.656656	4.27405
PE 38:3	[M+H]+	770.571	12.727	629.465								3.92103	4.79425	4.22004	2.98313	2.85852	3.86208	4.38931	4.07389	3.20153	2.50947	2.93425	2.9123	0.756898	0.670533	8.55653
PE 38:4	[M+H]+	768.557	11.605	627.451								5.97684	7.51442	6.28522	6.07951	5.22452	5.50469	5.96474	5.78628	5.13146	5.30967	4.97174	6.403	1.23714	1.21178	1.46456
PE 38:7	[M+H]+	762.494	5.755	621.387								4.48401	4.55144	4.40628	3.50525	4.39502	3.18808	3.39215	4.31813	3.63028	10.7201	11.5707	6.19444	0.799074	0.773297	2.31842
PE 40:1	[M+H]+	802.634	16.886	661.527								0.26707	0.166871	0.159006	0.2446	0.218267	0.19296	0.193699	0.234224	0.366934	0.107596	0.12466	0.125177	0.035155	0.030464	10.11
PE 40:2	[M+H]+	800.62	15.426	659.513								10.4103	10.9333	9.32403	8.23791	8.62742	7.7773	9.76255	9.4612	9.06314	6.25835	5.65799	6.01958	1.19337	1.14234	3.08937
PE 40:3	[M+H]+	798.596	14.604	657.49								8.23168	8.24338	8.37342	7.21552	6.04143	7.6175	7.52293	7.56457	6.84419	6.01809	7.40845	5.95608	1.06784	0.981306	5.97179
Phosphatidylglycerols												328.149	349.199	319.698	293.316	264.77	316.129	303.043	291.385	267.487	232.564	438.465	346.053	0	0
PG 32:0	[M+NH4]+	740.539	10.834	551.539								3.75961	4.85016	4.15449	3.88119	3.6181	3.97938	4.51431	3.928	3.72405	14.1121	15.5311	12.1189	0.875002	0.859342	1.27694
PG 32:1	[M+NH4]+	738.529	10.351	549.529								8.49014	11.1634	8.72649	8.42489	8.10093	10.581	11.256	9.54714	8.26274	22.6669	20.2781	19.6617	1.7021	1.64664	2.34209
PG 34:0	[M+NH4]+	768.578	12.186	579.578								3.2467	3.70236	3.87719	3.37907	3.49515	3.16675	3.60746	3.42756	3.65407	3.83693	5.14513	3.71365	0.588275	0.520896	8.59095
PG 34:1	[M+NH4]+	766.559	10.971	577.559								46.6172	52.9948	48.2931	44.1484	42.8001	48.007	50.3624	45.4664	43.246	38.3724	49.7788	38.5546	6.10995	5.53134	7.02915
PG 34:2	[M+NH4]+	764.545	9.914	575.545								25.6021	25.0395	23.0436	21.7539	26.2622	24.2649	24.4076	23.2583	24.2349	9.05497	11.2976	9.53915	2.63771	2.60029	1.0105
PG 34:3	[M+NH4]+	762.528	8.22	573.528								103.773	89.8177	102.015	104.784	101.628	98.8203	93.1208	99.7074	95.0161	78.346	135.125	97.2766	10.3623	14.4968	23.5211
PG 34:4	[M+NH4]+	760.515	8.097	571.515								131.234	155.081	123.734	101.606	73.7812	122.081	109.298	100.81	84.6753	61.7458	197.271	161.121	17.9621	15.7289	9.37415
PG 34:5	[M+NH4]+	758.494	6.764	569.494								0.919544	0.813185	0.800288	0.677893	0.756358	1.02418	0.774081	0.797868	0.721341	0.752942	0.80819	1.43419	0.084947	0.085333	0.320582
PG 36:2	[M+NH4]+	792.574	11.095	603.574								0.716316	0.884258	0.731385	0.667447	0.667051	0.712859	0.717049	0.811862	0.696587	0.736481	0.21709	0.385487	0.098076	0.085725	9.50319
PG 36:3	[M+NH4]+	790.554	10.386	601.554								0.959854	1.25906	1.09752	1.07316	0.949869	0.989718	1.25051	0.892875	0.825078	0.408077	0.48748	0.306274	0.147872	0.143786	1.98125
PG 36:4	[M+NH4]+	788.536	9.642	599.536								0.380316	0.282355	0.408692	0.499413	0.320273	0.238866	0.428911	0.355901	0.396042	0.798067	0.46002	0.677133	0.088971	0.084545	3.60734
PG 36:5	[M+NH4]+	786.525	8.047	597.525								1.72983	2.42502	2.00044	1.83037	1.6792	1.78309	2.23507	1.72742	1.54795	1.05546	1.20691	0.838664	0.264204	0.277426	3.45231
PG 36:6	[M+NH4]+	784.513	7.2	595.513								0.720259	0.885815	0.815224	0.590373	0.711568	0.479597	1.0705	0.654743	0.487012	0.677808	0.85884	0.425832	0.081181	0.09169	8.59714
Phosphatidylinositols												61.8242	76.9211	63.7237	66.2604	64.0928	67.3633	77.6884	66.3348	60.9941	82.8593	84.0203	69.575	0	0
PI 32:1	[M+NH4]+	826.539	9.162	549.539								0.0803101	0.0949677	0.0825833	0.0727	0.0823068	0.0974228	0.0975447	0.0948816	0.0807844	0.25275	0.29073	0.0943363	0.024775	0.027699	7.8804
PI 32:2	[M+NH4]+	824.532	8.108	547.532								0.011462	0.116113	0.0117628	0.0766467	0.0715739	0.0778389	0.118293	0.0959934	0.0849162	0.0377019	0.16902	0.136619	0.014189	0.023294	34.3527
PI 32:3	[M+NH4]+	822.52	6.758	545.52								0.372804	0.101105	0.385622	0.301873	0.295983	0.178034	0.475325	0.295178	0.281	0.254	0.82288	0.41215	0.054138	0.070283	18.351
PI 34:1	[M+NH4]+	854.573	10.605	577.573								4.8671	6.08077	5.26556	5.83319	5.10192	5.42115	5.58998	5.20763	4.48446	3.6821	3.22488	2.96212	0.669213	0.667137	0.219696
PI 34:2	[M+NH4]+	852.562	9.507	575.562								45.1342	57.1797	46.5342	47.5355	46.0782	49.2525	57.964	48.3981	45.5728	66.2393	65.4261	54.4117	9.38337	8.14055	10.0298
PI 34:3	[M+NH4]+	850.541	8.051									19.6119	21.4135	20.447	20.5265	16.8944	19.4228	19.3956	19.3361	16.7974	46.1705	51.5181	41.039	4.32623	1.22759	78.903
PI 34:4	[M+NH4]+	848.529	7.468	571.529								0.269234	0.334476	0.258718	0.244187	0.258994	0.101456	0.462016	0.328928	0.264611	0.366962	0.35526	0.313389	0.048581	0.044234	6.62348
PI 34:5	[M+NH4]+	846.515	6.631	569.515								0.254861	0.276952	0.327474	0.279947	0.227767	0.346893	0.325301	0.299513	0.301844	0.240654	0.22654	0.209319	0.039118	0.036601	4.70103
PI 34:6	[M+NH4]+	844.495	5.906	567.495								0.0917089	0.103194	0.0858205	0.08596	0.11521	0.100436	0.118301	0.109658	0.0941138	0.218327	0.19354	0.205673	0.017341	0.019384	7.86722
PI 36:1	[M+NH4]+	882.605	11.988	605.605								0.316646	0.283137	0.297128	0.276107	0.28025	0.34145	0.439179	0.267178	0.322725	0.295212	0.21036	0.166	0.046862	0.072841	30.6925
PI 36:2	[M+NH4]+	880.586	10.489	603.586								1.31996	1.96558	1.64688	1.76547	1.59812	1.50258	1.68811	1.47722	1.43498	0.672817	0.51273	0.52908	0.321965	0.309502	2.79117
PI 36:3	[M+NH4]+	878.577	9.089	601.577								1.47621	1.86457	1.31865	1.76123	1.38511	1.37652	1.68225	1.26981	1.31198	0.425317	0.62154	0.281319	0.35772	0.318311	8.24411
PI 36:4	[M+NH4]+	876.56	8.064	599.56								2.34928	2.86269	2.28613	1.95107	2.22062	2.32083	2.02415	2.0833	1.80492	1.24349	1.65927	1.08301	0.345175	0.496415	25.4145
PI 36:5	[M+NH4]+	874.542	6.951	597.542								1.99787	2.33673	1.5099	2.33701	2.44036	2.31642	2.47707	2.13651	2.11317	3.18903	3.19642	2.73836	0.485021	0.45376	4.70927
PI 36:6	[M+NH4]+	872.528	6.861									3.28252	3.32103	3.71329	3.7395	3.93647	3.92976	4.22685	4.27098	2.84187	5.7416	7.11102	6.03195	0.716359	0.703513	1.27948
Phosphatidylserines												28.2698	36.4688	32.1271	30.664	32.5455	32.8492	37.9333	32.1167	28.2989	31.9042	30.0113	28.4162	0	0
PS 36:2	[M+H]+	788.544	11.115	603.544								0.521291	0.761508	0.564974	0.660967	0.643676	0.585362	0.741081	0.615461	0.429689	0.23725	0.21318	0.245354	0.072371	0.06703	5.41841
PS 36:3	[M+H]+	786.524	9.632	601.524								0.346266	0.576089	0.39091	0.669473	0.484216	0.444463	0.465211	0.396046	0.405731	0.0834615	0.02186	0.17631	0.065895	0.075449	9.55923
PS 36:4	[M+H]+	784.51	8.702	599.51								0.412816	0.112911	0.214551	0.368273	0.090642	0.195591	0.424073	0.0787237	0.308263	0.130721	0.07636	0.170168	0.069274	0.059472	10.767
PS 38:3	[M+H]+	814.564	11.596									1.47811	2.0011	2.02324	2.02244	1.87437	2.01444	1.85447	1.60347	1.41083	0.224144	0.26226	0.289257	0.197037	0.163807	13.0234
PS 40:2	[M+H]+	844.605	13.893	659.605								3.05998	4.4498	3.39257	3.58855	3.42451	3.76895	3.65163	3.49944	3.12319	3.2111	2.85426	3.11708	0.565134	0.508595	7.44678
PS 40:3	[M+H]+	842.59	12.937	657.59								1.19242	1.53599	1.54371	1.15974	0.996915	1.45713	1.64818	1.59288	0.950467	1.10176	1.32169	1.42535	0.265779	0.215377	14.8142
PS 42:2	[M+H]+	872.636	15.366	687.636								8.06647	10.4052	9.05903	9.47913	9.84628	9.00542	11.1377	9.82222	8.84212	11.4519	11.146	10.4485	1.74561	1.45492	12.845
PS 42:3	[M+H]+	870.619	14.367	685.619								10.6214	13.1772	11.6576	10.4722	12.2599	11.6928	14.3123	11.2795	10.5792	12.7665	11.5224	9.76506	2.11606	1.55998	21.3931
PS 42:4	[M+H]+	868.606	12.893	683.606								2.53928	3.39664	3.24884	2.21332	2.89779	3.68001	3.68924	3.19078	2.22772	2.48749	2.40598	2.65285	0.270309	0.30272	7.99891
PS 42:5	[M+H]+	866.6	13.251									0.0318038	0.0523952	0.0316346	0.0299267	0.0271705	0.00504027	0.00934959	0.0381842	0.0217006	0.209865	0.1873	0.126301	0.009719	0.009011	5.34577
Sulfoquinovosyldiacylglycerols												48.0716	53.2737	42.2694	47.0286	39.2937	51.5497	51.9329	44.2856	44.413	79.6231	82.6048	66.1941	0	0
SQDG 34:2; 16:0_18:2	[M+NH4]+	836.554	9.301	563.288	539.288	593.514	575.503	337.274	313.274	263.237	239.237	8.40937	9.24887	7.66712	8.94772	3.9108	8.62819	9.04042	8.2168	5.44256	5.88098	9.72368	8.70534	1.07232	0.77706	22.5787
SQDG 34:3; 16:0_18:3	[M+NH4]+	834.542	7.611	591.504	573.489	561.271	539.287	335.26	313.276	261.22	239.233	12.5032	16.7339	11.5054	13.1591	12.3837	12.9023	17.7256	10.7662	13.082	16.455	15.9791	13.7738	2.09801	1.87011	8.12204
SQDG 34:4; 16:1_18:3	[M+NH4]+	832.521	7.386									0.263044	0.303548	0.183256	0.267407	0.272267	0.315819	0.341675	0.338664	0.263281	0.582663	0.47563	0.526425	0.061446	0.047497	18.1075
SQDG 34:6; 16:3_18:3	[M+NH4]+	828.477	5.895	561.273	533.241	585.451	567.441	335.258	307.227	261.221	233.19	0.0586076	0.07775	0.138673	0.04376	0.0749489	0.0951141	0.0708049	0.0578289	0.0553892	0.143183	0.29473	0.208832	0.0142	0.012745	7.6366
SQDG 36:4; 18:1_18:3	[M+NH4]+	860.553	8.521	561.273	565.304	617.514	599.503	335.258	339.289	261.221	265.253	1.19243	1.25717	1.02327	1.19893	1.04801	1.0047	1.19121	1.20168	0.878287	1.77695	1.90744	1.4034	0.145198	0.193464	20.1553
SQDG 36:5; 18:2_18:3	[M+NH4]+	858.534	7.567	561.273	563.288	615.498	597.488	335.258	337.274	261.221	263.237	0.386899	0.419379	0.27059	0.517633	0.320949	0.403557	0.470463	0.294882	0.409599	1.60437	1.7514	1.47025	0.130024	0.130257	0.126598
SQDG 36:6; 18:3_18:3	[M+NH4]+	856.529	6.788	561.273	561.273	613.483	595.472	335.258	335.258	261.221	261.221	25.258	25.2331	21.4811	22.8941	21.283	28.2	23.0927	23.4096	24.2819	53.18	52.4728	40.106	4.2764	4.67855	6.35103
Triacylglycerols												515.207	1131.36	596.08	661.37	563.944	637.053	452.436	460.685	304.642	1642.33	627.622	1200.15	0	0
TG 46:0; 14:0_16:0_16:0	[M+NH4]+	796.74	21.755	551.509	523.476							2.76216	3.47578	1.85126	1.99569	2.55634	2.81708	8.41507	8.35804	2.36188	22.7427	4.81502	4.95632	0.081312	0.073159	7.46424
TG 46:1; 14:0_16:0_16:1	[M+NH4]+	794.725	21.445	549.483	523.477	521.46						4.02441	4.80968	3.12381	3.37649	3.67728	3.92043	5.47681	15.42	2.84586	45.4647	8.41875	9.58339	0.266717	0.216747	14.6171
TG 46:2; 16:0_14:1_16:1	[M+NH4]+	792.71	21.056	549.488	521.459	519.446						2.52603	2.71326	1.77756	1.76595	2.01843	1.95543	3.19507	9.358	1.96246	25.898	4.62444	5.63558	0.489172	0.381643	17.4628
TG 46:3; 12:0_16:0_18:3	[M+NH4]+	790.693	20.527	573.488	517.425	495.441						0.556209	0.604121	0.0948013	0.26276	0.40229	0.447349	0.667309	2.24455	0.359054	5.61432	1.18374	1.2341	0.283038	0.23109	14.2894
TG 46:3; 14:1_16:1_16:1	[M+NH4]+	790.694	20.559	547.472	519.441	519.441						0.525759	0.585177	0.197647	0.39794	0.367409	0.469282	0.157894	2.21645	0.350874	5.70085	1.26003	1.16515	0.058228	0.040748	24.9762
TG 46:4; 10:0_18:2_18:2	[M+NH4]+	788.672	19.425	599.503	491.409	491.409						0.00632911	0.0120323	0.00187821	0.00048	0.00358523	0.000194631	0.00098374	0.00361184	0.00494012	0.0567115	0.01018	0.00487611	0.09232	0.075726	13.9649
TG 48:0; 16:0_16:0_16:0	[M+NH4]+	824.769	22.058	551.488								3.69791	3.49689	2.0044	2.63689	2.3861	2.9704	12.2403	7.67805	2.44819	19.0144	4.69746	4.11629	0.080428	0.068492	11.335
TG 48:1; 14:0_16:0_18:1	[M+NH4]+	822.755	21.791	577.519	549.495	523.47						4.52424	5.02071	2.92151	3.47203	3.34386	4.82907	6.50063	13.8504	3.11387	39.575	7.79736	5.73605	0.276246	0.244226	8.70039
TG 48:2; 14:0_16:0_18:2	[M+NH4]+	820.739	21.447	575.5	547.469	523.472						0.967589	1.28081	0.66084	0.693287	0.866614	0.949752	1.31623	3.57072	0.641766	13.0761	1.92847	2.34924	1.16954	0.986959	11.9735
TG 48:2; 16:0_16:1_16:1	[M+NH4]+	820.74	21.503	549.491	547.473							4.08731	4.6246	3.02949	3.18181	3.5491	3.96654	5.67095	14.5822	2.9302	43.6774	7.87576	9.05862	0.270046	0.223429	13.3596
TG 48:3; 14:0_16:0_18:3	[M+NH4]+	818.718	21.102	573.488	545.455	523.474						1.37005	1.86608	1.08072	1.03243	1.1592	1.34536	0.496797	5.21506	1.0011	14.3659	3.21036	3.49731	1.12792	0.960036	11.3711
TG 48:3; 16:1_16:1_16:1	[M+NH4]+	818.724	21.142	549.491								1.31023	1.79418	1.10583	1.03962	1.14171	1.3437	1.96914	5.49706	0.858186	15.3911	2.93884	3.18004	1.15916	0.96283	13.0844
TG 48:4; 12:0_18:2_18:2	[M+NH4]+	816.704	20.489	599.502	519.449							0.0509114	0.0485081	0.0611603	0.0196533	0.0486307	0.0165369	0.0228374	0.0541645	0.0184491	0.176462	0.05211	0.0666018	0.715352	0.608607	11.4022
TG 48:4; 14:1_16:1_18:2	[M+NH4]+	816.698	20.623	573.483	545.46	519.439						0.0668354	0.179032	0.0115385	0.00956	0.0543466	0.0533423	0.0774797	0.120059	0.00710778	0.86225	0.12852	0.17423	0.065102	0.052126	15.654
TG 48:5; 12:0_18:2_18:3	[M+NH4]+	814.689	19.742	597.481	519.437	517.421						0.00994304	0.0642258	0.0271346	0.0377667	0.0216648	0.0311007	0.011439	0.0228421	0.0161377	0.122865	0.05701	0.0593717	0.636	0.565766	8.26499
TG 48:6; 12:0_18:3_18:3	[M+NH4]+	812.671	18.601	595.468	517.426							0.00668987	0.00616935	0.0163205	0.0056	0.00409091	0.00955034	0.0032439	0.00438816	0.00811976	0.0213269	0.00571	0.043354	0.26999	0.246903	6.31658
TG 50:0; 16:0_16:0_18:0	[M+NH4]+	852.794	22.311	579.535	551.507							1.56125	1.94373	1.46438	1.22944	1.35586	1.57707	3.74765	2.52487	1.46607	5.75587	2.40133	2.30218	0.055189	0.039023	24.2667
TG 50:1; 16:0_16:0_18:1	[M+NH4]+	850.787	22.077	577.524	551.501							4.14729	5.16645	2.84951	3.12857	3.19435	3.54894	18.2405	8.35971	2.83968	24.2881	5.94798	6.89384	3.02889	2.62541	10.0915
TG 50:2; 16:0_16:1_18:1	[M+NH4]+	848.768	21.832	601.523	577.535	575.507						5.41385	10.9812	5.0949	5.65409	4.7239	6.61574	8.0297	10.0553	3.91979	36.1342	8.23928	11.6148	9.2703	8.71846	4.3384
TG 50:3; 16:0_16:0_18:3	[M+NH4]+	846.756	21.551	551.513	573.481							3.86813	7.18807	3.57387	3.94384	3.61205	4.239	3.80332	7.79426	2.24371	26.1957	11.5026	11.1186	9.5604	8.15674	11.2043
TG 50:4; 16:0_16:1_18:3	[M+NH4]+	844.737	21.137	573.486	571.469	549.484						0.964171	1.7313	0.922218	0.869213	0.934614	0.935866	0.995008	2.10282	0.66682	3.73661	2.44071	2.68136	6.62682	5.66267	11.0949
TG 50:4; 16:1_16:1_18:2	[M+NH4]+	844.723	21.294	573.49	547.477							0.172563	0.0797661	0.0673141	0.0727133	0.0722784	0.0712752	0.107667	0.221382	0.0486946	1.23199	0.19024	0.20846	0.013342	0.021739	33.8507
TG 50:5; 14:0_18:2_18:3	[M+NH4]+	842.725	20.675	573.467	569.459	547.471						0.40838	0.957008	0.450263	0.47354	0.436341	0.397644	0.348301	0.447421	0.279994	0.76625	0.40233	0.658257	5.052	3.99555	16.5132
TG 50:5; 16:0_16:4_18:1	[M+NH4]+	842.719	21.007	577.51	569.45	543.428						0.0255127	0.00537903	0.0628462	0.07508	0.034625	0.017	0.130423	0.344921	0.0192335	0.0624327	0.0975	0.162044	0.028426	0.033594	11.7844
TG 50:5; 16:0_18:2_16:3	[M+NH4]+	842.718	20.719	545.45								0.400215	0.94754	0.372365	0.488787	0.442307	0.138221	0.353276	0.431803	0.290048	2.05215	1.17407	0.821407	1.08428	0.850256	17.1081
TG 50:6; 14:0_18:3_18:3	[M+NH4]+	840.709	20.034	595.478	545.457							0.286722	0.187508	0.199628	0.165547	0.203597	0.0556174	0.163797	0.0412105	0.130772	0.307048	0.30568	0.258124	2.52256	2.09157	13.2097
TG 50:6; 16:0_16:3_18:3	[M+NH4]+	840.705	20.173	573.491	567.429	545.448						0.0929304	0.182315	0.0579679	0.08648	0.057517	0.114772	0.0846504	0.158895	0.0653473	1.63417	2.07244	1.50271	0.326098	0.290626	8.13411
TG 52:0; 16:0_18:0_18:0	[M+NH4]+	880.834	22.54	607.569	579.531							1.31172	1.32045	1.11913	1.07057	0.913665	1.67937	1.72348	1.5112	1.00994	4.02162	1.75954	2.12081	0.094584	0.061421	30.0629
TG 52:1; 16:0_18:0_18:1	[M+NH4]+	878.818	22.322	605.554	579.531	577.523						2.39717	3.37389	1.64319	1.6416	1.74648	2.04664	5.08982	2.76613	1.42096	7.58387	2.22399	3.13156	2.03583	1.93779	3.4891
TG 52:2; 16:0_18:1_18:1	[M+NH4]+	876.806	22.087	603.537	577.524							8.27891	16.8608	7.47812	8.35295	8.34795	8.99609	14.7688	8.71163	4.96302	28.7533	7.15887	16.2629	13.6155	12.4275	6.45121
TG 52:3; 16:0_18:1_18:2	[M+NH4]+	874.783	21.845	601.521	577.52	575.505						11.133	26.0784	12.4476	13.1538	13.1107	15.8924	9.73966	9.98777	6.93017	36.1606	9.11474	21.171	16.6906	15.9801	3.07564
TG 52:4; 16:1_18:1_18:2	[M+NH4]+	872.787	21.543	601.517	576.521	573.49						6.61461	19.5502	7.3176	8.97851	6.88927	9.34544	4.6031	4.84277	3.54661	20.7243	7.23723	15.8494	36.3611	34.5573	3.59715
TG 52:5; 16:0_18:2_18:3	[M+NH4]+	870.765	21.22	597.493	575.517	573.489						14.8504	35.0403	17.6379	18.8075	15.908	18.3373	10.4509	11.0027	9.31175	63.8378	39.8801	54.9754	46.5881	35.3	19.4947
TG 52:6; 16:0_18:3_18:3	[M+NH4]+	868.74	20.815	595.478	573.499							9.01229	16.2482	9.77164	10.1673	8.57923	9.99025	7.42111	8.43245	5.81456	50.0971	47.6166	43.8	42.512	34.5455	14.6207
TG 52:7; 16:1_18:3_18:3	[M+NH4]+	866.723	20.136	595.467	571.47							2.19702	2.59373	2.10992	1.92406	1.9959	2.13889	2.18652	2.04037	1.90104	6.1331	6.85817	6.20947	5.01816	4.24166	11.8591
TG 52:8; 18:2_16:3_18:3	[M+NH4]+	864.703	19.205	597.483	569.454	567.434						0.852443	1.1148	0.956981	0.769507	0.742585	0.73602	0.751154	0.835434	0.704653	2.95669	3.41283	4.32719	0.031022	0.028381	6.28746
TG 52:8;16:4_18:1_18:3	[M+NH4]+	864.708	19.857	599.512	569.462	565.431						3.16456e-05	0	0.00810256	0.01294	0.00710795	0.00263087	0.0442114	0.897053	0	0.00830769	0.05627	0.025823	1.31144	1.26552	2.51993
TG 52:9; 16:3_18:3_18:3	[M+NH4]+	862.689	18.058	595.475	567.437							0.413177	0.243532	0.362167	0.345427	0.372852	0.287752	0.438358	0.539546	0.175934	3.80612	4.86975	6.0367	0.771425	0.672898	9.6473
TG 54:0; 18:0_18:0_18:0	[M+NH4]+	908.859	22.176									1.30734	0.649702	1.08317	1.01646	1.04695	1.43146	0.549098	2.60586	1.23756	4.22095	1.42057	1.54744	0.001857	0.000992	42.9377
TG 54:0; 16:0_18:0_20:0	[M+NH4]+	908.86	22.77	635.597	607.569	579.539						0.853076	0.982419	0.806083	0.61832	0.631994	1.0164	1.11426	1.42526	0.82479	3.92531	1.31081	1.57744	0.159179	0.092901	37.1831
TG 54:1; 18:0_18:0_18:1	[M+NH4]+	906.847	21.941									1.30015	1.43858	0.552096	0.94442	1.05195	1.59632	1.60083	3.90094	0.950114	5.55206	1.39371	1.57942	0.004561	0.003366	21.3194
TG 54:1;16:0_20:0_18:1	[M+NH4]+	906.848	22.544	633.586	607.573	577.527						1.06329	2.12323	1.1494	1.36092	0.929216	1.36078	1.75866	1.79016	0.676784	4.99987	1.28814	1.92016	4.01439	3.65516	6.62383
TG 54:2; 18:0_18:1_18:1	[M+NH4]+	904.829	21.677									1.83922	1.60085	1.25718	1.41621	1.43817	1.84838	2.4349	5.89776	1.42312	12.1676	2.52909	2.55789	0.005497	0.005479	0.231923
TG 54:2; 16:0_18:1_20:1	[M+NH4]+	904.839	22.329	631.574	605.558	577.523						6.54056	19.2943	8.40051	9.64427	8.0864	8.76446	6.03449	5.10014	4.32776	21.5971	5.28856	14.3535	20.4158	18.9289	5.34443
TG 54:3; 16:0_18:1_20:2	[M+NH4]+	902.822	23.096									0.377032	0.302016	0.127974	0.101407	0.0850227	0.0675235	0.118073	0.0780263	0.0716287	0.306962	2.78005	1.14928	0.518527	0.68316	19.3749
TG 54:3; 16:1_18:1_20:1	[M+NH4]+	902.809	22.674									0.241848	0.117919	0.0663718	0.164047	0.145807	0.0549195	0.207789	0.141711	0.128856	0.205538	0.26781	0.530451	0.524134	0.534408	1.37261
TG 54:3; 18:1_18:1_18:1	[M+NH4]+	902.815	21.543									0.259481	0.493911	0.394436	0.311893	0.301	0.403644	0.365707	0.209467	0.199515	0.794933	0.61393	0.449504	0.204031	0.164266	15.2693
TG 54:3; 16:0_20:1_18:2	[M+NH4]+	902.822	22.099	629.551	605.554	575.505						24.1177	62.1359	27.0899	32.8825	28.63	33.5701	19.5077	19.0994	16.9206	67.9242	23.7291	52.9013	31.3002	25.7443	13.7738
TG 54:4; 18:0_18:2_18:2	[M+NH4]+	900.797	24.878									0.00979747	0.0051371	0.0141026	0.00294667	0.00451136	0.0118523	0.00198374	0.000644737	0.00398204	0.0293462	0.00183	0.216	0.004921	0.007686	31.0169
TG 54:4; 16:0_20:1_18:3	[M+NH4]+	900.804	21.878	627.527	605.542	573.482						22.5203	60.8852	27.0972	30.3825	26.7447	31.8188	15.995	15.7279	13.0989	57.6634	13.6075	43.8548	39.0754	32.7914	12.366
TG 54:5; 18:1_18:2_18:2	[M+NH4]+	898.798	21.575	601.53	599.512							30.6694	64.0874	36.0108	39.6983	40.4715	37.1926	21.1729	20.231	15.4773	66.1735	23.0127	57.9682	49.147	41.6502	11.6766
TG 54:6; 18:1_18:1_18:4	[M+NH4]+	896.786	19.761									0.00339873	0.00342742	0.00498077	0.0036	0.000676136	0.00422148	0.000260163	0.00290789	0	1.24141	0.91246	0.73092	0.014065	0.006976	47.6468
TG 54:6; 18:2_18:2_18:2	[M+NH4]+	896.787	20.24									0.0278671	0.0353468	0.113974	0.0327067	0.0219659	0.0341477	0.0367805	0.0225987	0.0280479	4.39568	5.20408	3.2941	0.110012	0.098775	7.61135
TG 54:6; 18:1_18:2_18:3	[M+NH4]+	896.776	21.252	601.523	599.508	597.493						43.5411	81.0471	48.9463	45.7537	41.6135	51.3307	34.5794	29.6038	26.8196	75.7335	25.3957	68.7637	65.6075	52.8449	15.2374
TG 54:7; 18:1_18:3_18:3	[M+NH4]+	894.754	20.829	599.509	595.479							35.8673	58.5503	39.159	36.001	35.792	38.4321	36.4204	25.4809	26.5679	61.252	35.4516	69.5606	53.2822	46.5281	9.56993
TG 54:8; 18:2_18:3_18:3	[M+NH4]+	892.743	20.277	597.49	595.475							34.1854	47.6804	36.3427	30.4744	35.4848	35.718	40.1246	27.6966	27.008	70.6696	69.0198	94.7664	49.2756	37.366	19.4395
TG 54:9; 18:3_18:3_18:3	[M+NH4]+	890.72	19.435	595.476								14.7669	19.201	17.6795	12.6454	14.6753	15.8928	20.6942	12.3204	12.3094	47.8163	47.2954	83.8835	27.8104	27.2183	1.52187
TG 56:0; 16:0_16:0_24:0	[M+NH4]+	936.895	22.995	663.626	551.505							0.578392	0.584669	0.344667	0.366907	0.336307	0.354376	0.53087	1.02685	0.42494	3.47733	0.81781	0.789885	0.215926	0.211907	1.32849
TG 56:1; 18:0_18:1_20:0	[M+NH4]+	934.881	22.777	635.601	633.583	605.556						0.740658	1.1619	0.59259	0.775447	0.639375	0.673557	0.788309	1.24139	0.467934	4.62873	1.03109	1.19295	4.77984	4.21704	8.84666
TG 56:2; 18:0_18:1_20:1	[M+NH4]+	932.862	22.543	633.589	631.567	605.554						2.79959	8.31523	3.09599	4.39741	3.23298	3.34138	1.77795	2.15054	1.49928	9.6589	2.24885	5.78441	16.0761	17.0326	4.08538
TG 56:3; 18:1_18:1_20:1	[M+NH4]+	930.853	22.329	631.569	603.532							12.4955	41.8648	14.6234	20.0367	15.4707	17.8119	6.54188	6.98954	5.71083	40.6307	7.50657	30.5389	30.3	29.0352	3.01458
TG 56:4; 18:1_20:1_18:2	[M+NH4]+	928.839	22.12	631.566	629.548	601.521						19.2859	63.8347	25.8815	32.0976	22.7673	29.2758	10.5602	11.4071	9.68572	56.4266	12.7256	46.1636	38.6792	35.9588	5.15451
TG 56:4; 20:0_18:2_18:2	[M+NH4]+	928.817	21.629									0.396247	1.05719	0.532167	0.52566	0.427716	0.562255	0.423317	0.412276	0.217826	1.13114	0.36017	0.732602	0.617058	0.532736	10.3714
TG 56:5; 18:1_20:1_18:3	[M+NH4]+	926.814	24.878									0	0.00904032	0.0723462	0.000313333	0.00126136	0.0445839	0.0199431	0.00708553	0.00365269	0.0744038	0.00216	0.353531	0.014636	0.002864	95.1321
TG 56:5; 20:1_18:2_18:2	[M+NH4]+	926.831	21.891	653.566	631.563	629.551						40.5832	60.7079	47.9291	62.3367	45.2908	54.3077	25.0463	22.5715	18.7298	94.8739	25.7811	81.8737	52.1074	49.0427	4.28478
TG 56:6; 18:0_18:2_20:4	[M+NH4]+	924.799	20.499									0.0388987	0.0885484	0.100385	0.0668667	0.047625	0.0427852	0.0601138	0.078	0.0383174	0.31976	0.31738	0.287982	0.286042	0.351579	14.5358
TG 56:6; 18:1_18:1_20:4	[M+NH4]+	924.8	20.039									0.0159051	0.0066371	0.0523782	0.01774	0.00607386	0.0105034	0.0137154	0.0162105	0.00837725	0.0699231	0.02225	0.0771416	0.109026	0.180454	34.8951
TG 56:6; 18:2_18:3_20:1	[M+NH4]+	924.806	21.637	629.562	627.546	597.495						40.6873	107.859	65.6393	67.7	48.5728	57.3556	18.0186	24.5204	17.082	113.136	27.1942	95.6983	50.2831	53.1375	3.90329
TG 56:7; 18:3_18:3_20:1	[M+NH4]+	922.791	21.334	627.539	595.476							20.3044	66.1923	27.4424	31.2854	23.2782	29.038	11.2349	11.3121	8.81965	69.1123	14.8494	55.8495	71.0839	60.8777	10.9378
TG 56:8; 18:2_18:3_20:3	[M+NH4]+	920.772	20.92	625.521	623.498	597.479						1.25793	3.21315	1.68117	1.65959	1.34319	1.44746	0.997382	0.898178	0.846287	4.66164	2.42625	3.98155	14.7054	9.38681	31.2201
TG 56:9; 18:3_18:3_20:3	[M+NH4]+	918.76	20.412	623.5	595.47							0.404241	0.987669	0.455436	0.495613	0.345205	0.483443	0.291984	0.30325	0.280599	2.68042	2.01862	2.66904	9.06983	8.05194	8.40758
TG 58:0; 16:0_16:0_26:0	[M+NH4]+	964.922	23.258	691.664	551.51							0.116456	0.336806	0.230955	0.19102	0.238392	0.23553	0.118886	0.512349	0.217623	1.45903	0.25677	0.521292	0.153409	0.099213	30.3397
TG 58:1; 16:0_24:0_18:1	[M+NH4]+	962.909	23.011	689.647	663.623	577.517						0.485259	0.540653	0.496763	0.461827	0.403869	0.461738	0.523618	1.1508	0.375443	2.79382	0.76465	0.881876	3.15698	2.314	21.7903
TG 58:2; 18:1_20:0_20:1	[M+NH4]+	960.895	22.772	661.618	633.574	631.563						1.11418	2.8041	1.17229	1.62011	1.22339	1.20388	0.908829	1.19364	0.793647	3.82587	0.86703	2.15288	14.1783	12.0127	11.6934
TG 58:3; 18:1_20:1_20:1	[M+NH4]+	958.883	22.54	659.605	631.565							4.51992	16.9961	5.38222	8.20809	6.21948	5.35821	2.5492	2.66681	2.07176	14.506	2.99991	9.65508	25.1794	25.3976	0.61029
TG 58:4; 18:2_18:2_22:0	[M+NH4]+	956.856	22.157	659.604	659.604	599.515						2.18898	6.60994	2.71897	3.95678	2.54982	2.91425	1.38111	1.15375	0.930395	5.33688	1.93145	4.07352	23.6318	24.0902	1.35851
TG 58:4; 18:2_20:1_20:1	[M+NH4]+	956.867	22.347	659.6	629.555							10.1567	35.329	12.1935	16.8575	12.6716	13.5605	5.21646	5.1235	4.26278	26.6603	6.16624	20.6799	6.50608	6.2728	2.58164
TG 58:5; 18:2_20:1_20:2	[M+NH4]+	954.851	22.143	657.583	629.559	627.54						17.2281	41.3294	26.6546	30.3998	24.7244	19.8247	11.3822	10.5705	7.98078	36.7936	22.8203	36.4777	22.3103	19.8003	8.42926
TG 58:6; 18:0_20:2_20:4	[M+NH4]+	952.83	21.064									0.128899	0.25446	0.0718077	0.05408	0.110108	0.205651	0.148545	0.0426184	0.0945389	0.389904	0.34549	0.287407	0.62561	0.565336	7.15736
TG 58:6; 18:3_20:1_20:2	[M+NH4]+	952.838	21.926	657.585	627.535	625.523						5.74797	32.6232	4.49811	10.9708	8.78152	9.72936	2.16942	3.24622	2.88866	24.9736	2.72402	10.8892	24.4493	22.3905	6.21591
TG 58:7; 18:1_18:1_22:5	[M+NH4]+	950.805	21.352									0.254114	0.633008	0.316801	0.378413	0.267284	0.272913	0.953935	0.211474	0.150581	0.926433	0.31496	0.459159	0.517052	0.455167	9.00194
TG 58:7; 22:1_18:3_18:3	[M+NH4]+	950.819	21.696	655.566	595.466							2.63539	9.64671	3.72441	4.60783	3.1996	4.38005	1.71845	1.5097	1.32849	9.24626	2.41528	6.58757	15.2467	15.6825	1.9927
TG 58:8; 16:2_22:2_20:4	[M+NH4]+	948.786	21.013									0.0791835	0.204371	0.0859487	0.18842	0.13092	0.113275	0.472398	0.0531513	0.0608443	0.649154	0.26657	0.268221	0.290531	0.260499	7.70769
TG 58:8; 18:2_18:3_22:3	[M+NH4]+	948.806	21.372	653.559	651.523	597.491						0.279329	0.756815	0.331513	0.435927	0.373568	0.400584	0.167569	0.142987	0.134844	0.814779	0.32635	0.595071	1.31362	1.22051	5.19599
TG 58:9; 16:0_22:4_20:5	[M+NH4]+	946.78	19.45									0.113652	0.0312339	0.0898718	0.0774267	0.0722841	0.0922282	0.0901382	0.0213224	0.0732455	0.177433	0.17553	0.172743	0.154879	0.125951	14.5677
TG 58:9; 18:3_18:3_22:3	[M+NH4]+	946.792	21.016	651.535	595.472							0.11219	0.285411	0.130577	0.106047	0.089017	0.12796	0.0442764	0.0470789	0.0584012	0.458981	0.15242	0.204416	2.49489	1.73332	25.4723
TG 60:0; 16:0_20:0_24:0	[M+NH4]+	992.962	23.536									0.136323	0.18954	0.0733974	0.02134	0.097108	0.0911275	0.135236	0.240697	0.0507904	0.396385	0.36172	0.366407	0.063801	0.028659	53.7511
TG 60:0; 20:0_20:0_20:0	[M+NH4]+	992.944	23.527	663.621								0.166924	0.0182419	0.0959359	0.0606733	0.0793182	0.0338456	0.0986911	0.240066	0.0709641	0.371952	0.12105	0.0950796	0.073547	0.049181	28.0773
TG 60:1; 18:0_24:0_18:1	[M+NH4]+	990.935	23.263	717.673	689.643	631.566						0.198272	0.32175	0.289506	0.243787	0.105937	0.166195	0.283992	0.470526	0.219617	1.38719	0.50624	0.53969	0.92871	0.679686	21.8959
TG 60:2; 22:0_18:1_20:1	[M+NH4]+	988.929	23.016	689.651	661.611	631.556						0.448114	0.802234	0.469827	0.54708	0.456489	0.438208	0.484642	0.536467	0.364796	1.35062	0.61945	1.04371	5.89945	5.17267	9.28299
TG 60:3; 18:1_20:1_22:1	[M+NH4]+	986.911	22.758	687.635	659.601	631.572						0.782633	2.34672	0.793891	1.03552	0.915375	0.811987	0.627553	0.525046	0.404012	2.1506	0.71254	1.18348	13.9065	14.7472	4.14933
TG 60:4; 18:1_18:1_24:2	[M+NH4]+	984.911	21.128									0.00506962	0.00218548	0.00296154	0.00684667	0.00618182	0.00290604	0.000853659	0.00366447	0.00332335	0.832125	1.46711	0.756929	0.012218	0.011203	6.1288
TG 60:4; 18:2_20:1_22:1	[M+NH4]+	984.896	22.563	687.633	657.582	629.554						1.56436	4.62688	1.53698	2.59178	1.85627	1.82426	0.843455	0.792487	0.683665	3.74927	1.2618	2.24146	12.4029	11.4709	5.52074
TG 60:5; 18:3_20:1_22:1	[M+NH4]+	982.881	22.406	687.635	655.568	627.534						2.77461	6.89448	1.23031	6.25009	1.1908	3.04262	0.468764	0.533901	0.368976	5.86716	1.14452	1.50111	8.27458	7.78332	4.32649
TG 60:6; 18:0_22:2_20:4	[M+NH4]+	980.861	21.428									0.0892975	0.183621	0.250904	0.149413	0.193443	0.134262	0.162268	0.0725461	0.0911437	0.182962	0.06103	0.184434	0.259513	0.2877	7.28463
TG 60:6; 20:2_20:2_20:2	[M+NH4]+	980.861	21.984									0.217051	0.44646	0.134301	0.15524	0.122625	0.223168	0.389374	0.212625	0.227886	0.450087	0.49901	0.444796	0.3179	0.29373	5.5886
TG 60:6; 22:1_20:2_18:3	[M+NH4]+	980.868	22.195	591.528	577.516	565.512						0.713348	2.343	1.01722	1.2097	0.96771	0.762342	0.394276	0.414763	0.339856	2.03691	1.42288	1.46988	3.70546	3.49481	4.13734
TG 60:7; 22:1_18:3_20:3	[M+NH4]+	978.844	21.984	683.592	655.566	623.501						0.448829	0.835919	0.570301	0.735393	0.577858	0.58904	0.413163	0.337849	0.317838	1.56035	1.68372	1.43766	1.74892	1.72106	1.1355
TG 60:8; 20:2_18:3_22:3	[M+NH4]+	976.831	21.706	681.59	651.53	625.506						0.0606646	0.120815	0.0686474	0.123033	0.0837443	0.0665503	0.0131951	0.0420263	0.0376467	0.113019	0.15507	0.183345	0.126915	0.108997	10.7412
TG 62:1; 18:0_18:1_26:0	[M+NH4]+	1018.97	23.536	719.699	717.683	605.548						0.0253228	0.175355	0.139596	0.0899733	0.06675	0.072	0.178854	0.223928	0.0291557	0.659471	0.27027	0.365204	0.243193	0.144517	35.9931
TG 62:2; 24:0_18:1_20:1	[M+NH4]+	1016.96	23.263	717.673	689.643	631.566						0.304823	0.315427	0.351942	0.291553	0.133108	0.21143	0.244992	0.227941	0.120078	0.738471	0.36527	0.269982	1.41555	1.25347	8.58788
TG 62:3; 24:0_20:1_18:2	[M+NH4]+	1014.94	23.022	717.669	687.632	629.557						0.354728	0.43325	0.269462	0.44972	0.277506	0.283899	0.329626	0.324375	0.259156	0.797288	0.23504	0.618611	4.15767	3.57885	10.5806
TG 62:4; 24:0_20:1_18:3	[M+NH4]+	1012.93	22.821	717.669	685.61	627.535						0.474354	0.813847	0.423481	0.492733	0.118443	0.402812	0.124122	0.0927763	0.109503	0.804952	0.49334	0.643142	4.29869	3.94127	6.13447
TG 62:5; 18:2_18:3_26:0	[M+NH4]+	1010.91	22.609	715.663	713.641	597.49						0.393234	0.960944	0.611929	0.726727	0.478023	0.458396	0.0987805	0.363914	0.28797	0.941962	0.67241	0.930788	0.337085	0.337104	0.00398554
TG 62:5; 18:3_20:1_24:1	[M+NH4]+	1010.91	22.565	715.654	683.604	627.536						0.399405	0.93129	0.473731	0.735373	0.355324	0.423121	0.380577	0.382507	0.28797	0.929885	0.7016	0.84423	1.71056	1.70362	0.287592
TG 62:6; 26:1_18:2_18:3	[M+NH4]+	1008.89	22.42	713.635	711.624	597.482						0.220823	0.628685	0.140205	0.0612467	0.142972	0.243336	0.0806341	0.0303487	0.0407784	0.711606	0.18133	0.186814	0.547533	0.488077	8.11922
TG 62:7; 26:1_18:3_18:3	[M+NH4]+	1006.87	22.233	711.629	595.471							0.0388671	0.0619274	0.0475321	0.0498267	0.039892	0.0469799	0.046374	0.0255724	0.0273413	0.290356	0.11314	0.0873009	0.116368	0.123271	4.07376
TG 62:8; 18:0_22:3_22:5	[M+NH4]+	1004.86	20.928	703.613	657.581	653.547						0.0748418	0.169605	0.0953205	0.110333	0.0935511	0.0793423	0.0677886	0.0509539	0.0432216	0.234942	0.12831	0.161584	0.389586	0.353249	6.91786
TG 64:2; 18:1_20:1_26:0	[M+NH4]+	1044.99	23.536	745.709	717.675	631.564						0.0901646	0.0469435	0.0956987	0.0990933	0.0485568	0.0859463	0.145309	0.188901	0.0442455	0.349346	0.11789	0.280018	0.205205	0.168977	13.6923
TG 64:3; 26:0_20:1_18:2	[M+NH4]+	1042.97	23.281	745.701	715.658	629.546						0.14262	0.189363	0.125359	0.0177533	0.116483	0.165933	0.163976	0.199487	0.149635	0.683442	0.18492	0.182345	0.529197	0.472844	7.95329
TG 64:4; 20:1_26:1_18:2	[M+NH4]+	1040.95	23.019									0.0463291	0.303879	0.159551	0.1681	0.0630227	0.218919	0.140341	0.186375	0.0598443	0.327452	0.24122	0.352451	0.244284	0.664779	65.4157
TG 64:4; 26:0_20:1_18:3	[M+NH4]+	1040.96	23.076									0.165348	0.329556	0.0289615	0.22572	0.19254	0.0729597	0.238854	0.202336	0.0186407	0.320548	0.27368	0.26392	0.660757	0.159718	86.3617
TG 64:5; 18:2_18:2_28:1	[M+NH4]+	1038.94	22.837	741.673	599.508							0.0662658	0.298565	0.130609	0.0261133	0.171102	0.0443826	0.0629512	0.222572	0.0818802	0.318163	0.15361	0.188115	0.401456	0.415695	2.46429
TG 64:6; 18:3_18:3_28:0	[M+NH4]+	1036.92	22.655	741.676	595.471							0.018443	0.130524	0.0159872	0.0413133	0.0960511	0.0164228	0.040748	0.0162632	0.0466766	0.322067	0.0359	0.162566	0.120295	0.101696	11.8487

## Sheet: Seedlings
Lipid species	Adduct	m/z	RT (min)	Characteristic fragments								Response (7d old seedlings)						Response (14 d old seedlings)									Response (21 d old seedlings)									Response (PBQCs)
												Sd1_1	Sd1_2	Sd1_3	Sd1_4	Sd1_5	Sd1_6	Sd2_1	Sd2_2	Sd2_3	Sd2_4	Sd2_5	Sd2_6	Sd2_7	Sd2_8	Sd2_9	Sd3-1	Sd3-2	Sd3-3	Sd3-4	Sd3-5	Sd3-6	Sd3-7	Sd3-8	Sd3-9	PBQC_Sd_1	PBQC_Sd_2	PBQC_Sd_3	PBQC_Sd_4	PBQC_Sd_5	PBQC_Sd_6	PBQC_CV
Acyl diacylglyceryl glucuronide												0.0175294	0.00422981	0.0181454	0.03916	0.0218584	0.00931944	0.284498	0.147782	0.0793398	0.0940923	0.0773527	0.041099	0.0500741	0.0956736	0.0539136	0.0369354	0.0325	0.0429069	0.0229743	0.0493478	0.0163854	0.0232171	0.0420596	0.0277237	0	0	0	0	0	0
ADGGA 50:2; 16:0/16:0_18:2	[M+NH4]+	1024.8	18.141	415.272	337.273	313.254	239.236					0.0118733	0.00342857	0.0117313	0.0165778	0.00703097	0.00478241	0.123466	0.0788635	0.0425469	0.0486568	0.05539	0.0319147	0.0266566	0.0515521	0.0271811	0.0178095	0.0109513	0.0285586	0.015614	0.0260535	0.00974086	0.0117972	0.0189123	0.0207138	0.007983	0.006636	0.006478	0.01277	0.010114	0.006667	29.9729
ADGGA 50:3; 16:0/16:0_18:3	[M+NH4]+	1022.78	17.097	239.24	313.276	335.261	415.268					0.00565611	0.000801242	0.0064141	0.0225822	0.0148274	0.00453704	0.161032	0.0689188	0.036793	0.0454354	0.0219627	0.0091843	0.0234175	0.0441215	0.0267325	0.0191259	0.0215487	0.0143483	0.00736029	0.0232943	0.00664452	0.0114199	0.0231474	0.00700987	0.006822	0.007809	0.006403	0.006338	0.007051	0.005265	12.8329
Ceramides												40.675	38.3399	44.072	42.1634	42.1019	54.2107	37.8251	27.6197	32.7285	33.6329	25.7188	26.2434	29.9298	35.3148	34.5844	20.4662	19.4311	18.9588	11.2725	18.6883	18.2672	21.1281	25.8328	13.6127	0	0	0	0	0	0
Cer-AP t34:1+O; t18:1/16:0+O	[M+H]+	570.508	9.596	298.271	262.258	280.264	534.49	552.499				0.860421	1.0934	0.688824	0.738831	0.803319	0.896958	0.582396	0.445509	0.512734	0.427557	0.43944	0.356956	0.456933	0.513635	0.623395	0.26832	0.319188	0.362734	0.29243	0.298672	0.236977	0.404313	0.381302	0.319799	0.126138	0.114279	0.12839	0.10991	0.105595	0.110766	8.02238
Cer-AP t40:0+O; t18:0/22:0+O	[M+H]+	656.613	15.488	300.28	264.262	282.276	620.588	638.602				0.499715	0.427075	0.327229	0.382249	0.268372	0.327194	0.441823	0.396959	0.301832	0.282694	0.307129	0.265184	0.316165	0.359757	0.363362	0.164864	0.250234	0.155869	0.169224	0.200659	0.172605	0.232665	0.215435	0.246411	0.070924	0.069726	0.071302	0.064032	0.07015	0.061412	6.11167
Cer-AP t40:1+O; t18:1/22:0+O	[M+H]+	654.607	14.716	298.272	262.252	280.267	316.283	600.56	618.576	636.589		4.56378	5.87947	4.72996	3.37668	4.5265	5.801	3.14586	3.03535	2.7023	3.0663	1.79621	2.42113	2.8444	3.2258	3.39561	1.87133	2.14476	0.94189	1.99393	1.63062	1.81142	2.63119	2.66379	2.09661	0.723758	0.874216	0.835468	0.830205	0.922796	0.787442	8.30306
Cer-AP t40:2+O; t18:1/22:1+O	[M+H]+	652.583	13.225	298.3	280.27	316.288	616.569	634.578				0.142973	0.207832	0.095304	0.152289	0.208783	0.189579	0.021053	0.0288967	0.0410117	0.0362362	0.0268921	0.0228669	0.0241279	0.0419132	0.0477325	0.0137925	0.0120357	0.0141897	0.0106397	0.0214548	0.027711	0.0339573	0.0352737	0.0337862	0.01219	0.011806	0.014689	0.012923	0.01276	0.011654	8.75857
Cer-AP t42:0+O; t18:0/24:0+O	[M+H]+	684.644	17.143	300.288	264.267	282.278	318.294	648.627	666.638			1.45757	2.0236	1.53833	1.4358	1.43635	1.75768	1.89822	1.56774	1.28386	1.42897	1.12575	1.14839	1.28572	1.42825	1.51873	0.623731	0.876981	0.627607	0.625452	1.0467	0.494967	0.897093	1.14402	1.00783	0.356215	0.313053	0.337592	0.242954	0.260441	0.336788	14.9197
Cer-AP t42:1+O; t18:0/24:1+O	[M+H]+	682.63	15.468	300.286	282.276	264.269	628.585	646.614	664.622			1.16407	1.60514	1.06784	1.20379	1.07037	1.29406	0.89082	0.796081	0.72132	0.675683	0.71578	0.576519	0.67664	0.809934	0.917321	0.402741	0.358364	0.437662	0.36757	0.491294	0.297638	0.486979	0.571256	0.522398	0.172612	0.181498	0.164209	0.163699	0.175643	0.170736	3.98188
Cer-AP t42:2+O; t18:1/24:1+O	[M+H]+	680.616	14.561	298.274	262.252	280.264	316.282	626.587	644.595	662.608		21.2468	12.1128	23.5732	23.4682	24.482	28.9628	20.7398	13.8976	18.8556	19.4708	14.4402	14.7882	16.5042	19.9772	20.4331	12.1569	10.9101	10.8119	3.60955	11.4216	10.6749	11.7823	15.0901	4.86614	4.45723	5.05829	4.5657	4.10816	1.59199	4.46871	30.6414
Cer-AP t44:0+O; t18:0/26:0+O	[M+H]+	712.68	18.819	300.293	282.276	676.662	694.66					0.483864	0.365621	0.218119	0.361653	0.207544	0.356806	0.282163	0.111292	0.143187	0.153627	0.101353	0.0727577	0.12463	0.150816	0.213263	0.0282755	0.0935519	0.0771724	0.101577	0.0717057	0.0577076	0.0630249	0.11394	0.0706118	0.033251	0.051134	0.033948	0.028615	0.031779	0.040832	22.3484
Cer-AP t44:1+O; t18:1/26:0+O	[M+H]+	710.666	17.893	298.274	280.264	262.25	316.289	656.635	674.64	692.659		10.2558	14.625	11.8333	11.0439	9.09863	14.6246	9.82304	7.3403	8.16667	8.091	6.76605	6.59138	7.69702	8.80752	7.07189	4.93625	4.46595	5.52981	4.10214	3.50565	4.49335	4.59656	5.61765	4.44915	2.24833	2.26689	2.14659	1.84048	2.02352	1.99462	7.8823
Cardiolipins												24.7499	39.8297	34.9724	33.4736	33.5942	35.1923	32.857	28.7141	37.0641	34.676	33.2638	29.2076	32.4313	33.2524	34.3765	24.9033	21.5656	21.7784	16.1358	20.4367	17.5729	19.585	25.1175	22.0505	0	0	0	0	0	0
CL 68:4; 34:2_34:2	[M+NH4]+	1419.02	21.032	575.494								0.0532398	0.0461739	0.0453348	0.0437511	0.0375265	0.0562407	0.0210636	0.00177491	0.0312773	0.0131919	0.00984647	0.00996246	0.00912458	0.0161354	0.0139835	0.00472449	0.00596104	0.00952414	0.00353676	0.00694314	0.00760133	0.00682562	0.00344561	0.00799671	0.00301	0.003444	0.003198	0.003586	0.005388	0.005383	27.2456
CL 68:5; 34:2_34:3	[M+NH4]+	1416.98	20.713	573.48	575.501							0.0625566	0.108826	0.0900617	0.0993556	0.102119	0.113537	0.0387456	0.0156458	0.0423984	0.0463948	0.0255187	0.0290648	0.0256498	0.0287083	0.0361564	0.0195578	0.0215455	0.0109034	0.0104706	0.0161037	0.0113355	0.0164591	0.0198105	0.0111217	0.011228	0.009227	0.009785	0.007436	0.007568	0.006083	21.8361
CL 68:6; 34:3_34:3	[M+NH4]+	1414.98	20.29	573.496								0.0674434	0.0913789	0.0609119	0.0703467	0.0538673	0.0633333	0.0240813	0.0024428	0.0192852	0.0179077	0.0145726	0.0108635	0.0138923	0.0104653	0.00597531	0.00490816	0.00150974	0.00263448	0.0058125	0.00454515	0.000654485	0.00646619	0.00792982	0.00449342	0.001223	0.00595	0.00442	0.005851	0.004039	0.002581	46.1522
CL 70:10; 34:5_36:5	[M+NH4]+	1434.95	17.554									0.14471	0.164503	0.136247	0.0182889	0.019208	0.133815	0.031477	0.00957934	0.0192227	0.0702768	0.0780954	0.0100887	0.00904377	0.0219132	0.0513663	0.00510204	0.017539	0.00307241	0.0337022	0.0136321	0.00670764	0.0489822	0.0493754	0.0504309	0.025613	0.004951	0.035793	0.00243	0.022622	0.003208	89.5711
CL 70:5; 36:2_34:3	[M+NH4]+	1445.02	21.058	573.49	603.538							0.0449095	0.0668261	0.0501498	0.0655867	0.0473717	0.0474676	0.00467138	0.000129151	0.00905469	0.00556089	0.0146473	0.00630717	0.00720202	0.00831597	0.00552263	0.000404762	0.00271429	0.000155172	0.00288971	0.00104348	0.000724252	0.000373665	0.0090386	0.00247039	0.003914	0.002657	0.004177	0.004195	0.003936	0.001609	30.8421
CL 70:6; 34:2_36:4	[M+NH4]+	1443.01	20.72	575.507	599.495							0.160231	0.205311	0.13022	0.174244	0.176743	0.15125	0.0455795	0.015155	0.0508672	0.0606568	0.0426266	0.0441092	0.0391852	0.0453333	0.0396872	0.0127075	0.0129675	0.00975862	0.0108676	0.00708361	0.0101728	0.0119039	0.023186	0.00926974	0.017388	0.0167	0.011926	0.013224	0.012043	0.011154	19.3102
CL 70:7; 34:2_36:5	[M+NH4]+	1440.98	20.298	575.505	597.485							0.356733	0.549882	0.362868	0.39336	0.328434	0.441898	0.126293	0.0861365	0.157863	0.138107	0.137647	0.145618	0.125643	0.164774	0.187329	0.0388605	0.0643214	0.0607966	0.031386	0.0492742	0.0443588	0.049879	0.0746246	0.0633487	0.05308	0.041043	0.036312	0.039609	0.039547	0.044575	13.9106
CL 70:7; 34:3_36:4	[M+NH4]+	1441	19.684									0.186548	0.118149	0.0169031	0.19648	0.0477434	0.0518935	0.00623675	0.00271956	0.0101094	0.0122103	0.0272116	0.00303754	0.00997306	0.0345451	0.00273251	0.00209184	0.0114448	0.00288621	0.000742647	0.000257525	0.000521595	0.000683274	0.0138386	0.00993421	0.001277	0.001336	0.001991	0.008668	0.002124	0.005907	85.69
CL 70:8; 34:3_36:5	[M+NH4]+	1438.98	19.746	573.482	597.486							0.28552	0.816522	0.314824	0.244133	0.68269	0.780699	0.165403	0.0842399	0.162875	0.126317	0.102241	0.215478	0.0902896	0.126035	0.10493	0.0477789	0.0785747	0.0819862	0.0443088	0.0519732	0.0506412	0.0489466	0.0917895	0.101141	0.052729	0.043164	0.036849	0.046074	0.040729	0.068716	23.838
CL 70:9; 34:3_36:6	[M+NH4]+	1436.96	18.662									0.108864	0.21013	0.153797	0.218658	0.073823	0.0579861	0.0298021	0.0191734	0.0764258	0.0987934	0.0195892	0.0169215	0.0381549	0.0258819	0.0128807	0.00437415	0.00853247	0.00623103	0.00490441	0.0162375	0.00473422	0.00108897	0.0193965	0.00842434	0.014901	0.006553	0.00625	0.008702	0.027224	0.006236	71.4663
CL 70:9; 34:4_36:5	[M+NH4]+	1436.96	18.605									0.0449548	0.0657764	0.0422819	0.190489	0.107367	0.146444	0.109912	0.0132583	0.0242148	0.0476347	0.0389544	0.0949454	0.0603401	0.0919201	0.044786	0.00439456	0.0276234	0.0204897	0.0114963	0.0104281	0.0136346	0.00821708	0.0118877	0.0429967	0.008971	0.017232	0.013659	0.017745	0.01215	0.005575	37.6554
CL 72:10; 36:4_36:6	[M+NH4]+	1462.97	18.623									1.15754	4.19084	1.74192	3.67017	1.66573	3.59721	4.61854	3.46361	4.16657	4.13702	2.89485	1.86177	4.15908	3.94681	4.38411	2.69136	2.07116	2.20307	1.66779	2.22495	1.61451	2.32651	3.32592	2.35319	1.13357	0.770355	0.936334	0.62724	0.808289	0.695652	22.0329
CL 72:10; 36:5_36:5	[M+NH4]+	1462.97	18.831	597.49								8.56959	10.0564	11.6531	8.35693	10.7997	9.44735	7.56641	6.76477	8.67739	7.70219	11.5351	7.1317	8.11516	7.46589	8.04843	5.47581	5.03167	4.50936	3.83657	4.30703	3.54215	3.48278	5.52953	4.40856	1.64707	1.76636	1.6391	1.56195	1.43585	1.67618	6.92158
CL 72:11; 36:5_36:6	[M+NH4]+	1460.96	17.871	595.474	597.492							5.76138	10.7607	9.52034	9.65161	10.3142	11.3746	11.4785	7.63934	9.05384	9.20609	7.19707	7.1791	7.67168	8.68825	8.97806	8.29136	6.58836	7.46077	6.03215	6.51848	5.69273	6.11275	6.20032	5.99197	2.44154	2.3467	2.01759	2.17772	2.04324	2.21077	7.53231
CL 72:12; 36:6_36:6	[M+NH4]+	1458.95	16.652	595.48								0.122425	0.168913	0.142	0.102956	0.120549	0.225843	0.124127	0.0626015	0.118078	0.104203	0.102598	0.0576689	0.057	0.0358264	0.0959383	0.0866293	0.0412695	0.0819655	0.0529559	0.098786	0.102711	0.0637473	0.0879228	0.0656546	0.024488	0.012603	0.026644	0.027099	0.031575	0.028136	26.0783
CL 72:6; 36:2_36:4	[M+NH4]+	1471.03	21.072	599.491	603.521							0.0245158	0.0657267	0.0543612	0.0582578	0.0573628	0.0554491	0.0166184	0.00404059	0.027082	0.0210812	0.0218174	0.0246826	0.02	0.0176493	0.0227984	0.0015102	0.00311688	0.00435517	0.00228309	0.00584281	0.00471761	0.00178648	0.015214	0.00258224	0.007024	0.00589	0.004258	0.003489	0.004963	0.004831	24.4768
CL 72:7; 36:3_36:4	[M+NH4]+	1469.02	20.736	599.505	601.52							0.247471	0.314211	0.245374	0.236209	0.291752	0.278815	0.129693	0.0959299	0.225867	0.187339	0.145768	0.16258	0.188939	0.173708	0.201778	0.0795646	0.0580357	0.0609552	0.0517463	0.0486789	0.0504917	0.0446868	0.100081	0.0730987	0.037365	0.04096	0.042723	0.034035	0.036922	0.035333	8.78473
CL 72:8; 36:4_36:4	[M+NH4]+	1467.01	20.302	599.506								1.31385	1.70333	1.72226	1.58697	1.73407	1.70275	1.77123	1.44447	2.00177	1.91299	1.77888	1.97852	1.96528	1.73368	1.81235	1.4089	1.02797	0.879934	0.804	0.739622	0.99305	0.972014	1.31909	1.34	0.383784	0.407467	0.377793	0.334219	0.41921	0.38691	7.62868
CL 72:9; 36:4_36:5	[M+NH4]+	1464.99	19.736	597.494	599.505							6.34548	10.4877	8.62192	8.29943	6.83639	6.43231	6.61033	9.01977	12.2851	10.9419	9.19929	10.2482	9.87378	10.6866	10.3867	6.7315	6.52877	6.38108	3.56638	6.34535	5.43056	6.42787	8.29535	7.57018	2.57471	2.28947	2.51164	2.31738	2.26655	2.18322	6.45689
CL 74:10; 38:4_36:6	[M+NH4]+	1491.01	19.889									0.0924389	0.0676832	0.117643	0.168849	0.161783	0.186222	0.000473498	0	0.00775391	0.00376753	0.00220747	0.00223549	0.00678788	0.00942014	0.00293004	0.000632653	0	0.000693103	0.000238971	0.000608696	0.000843854	0.00259786	0.000926316	3.61842e-05	0.006269	0.004597	0.007031	0.004596	0.007189	0.008797	25.4195
CL 74:9; 38:4_36:5	[M+NH4]+	1493.02	20.422									0.0395611	0.0635093	0.0568502	0.0609867	0.0765265	0.0908843	0.00531449	0.000756458	0.00282422	0.00365314	0.000149378	0.00482594	0.0022963	0.00288542	0.00501235	0.00265986	0	0	0.000922794	0	0.00201329	0.00115658	0.00140702	0.00239803	0.004255	0.003987	0.003428	0.004414	0.003292	0.002916	15.9411
Diacylglycerols												161.135	260.523	257.723	218.513	252.307	266.617	274.559	227.963	303.604	280.443	267.248	297.311	314.089	284.845	341.551	211.997	185.549	214.188	199.164	240.481	204.941	251.711	264.081	243.981	0	0	0	0	0	0
DG 30:0; 14:0_16:0	[M+NH4]+	558.504	13.318	285.245	313.268	523.472						0.653195	0.266068	0.523493	0.455711	0.227438	0.163412	0.256622	0.172701	0.148605	0.123052	0.248054	0.187744	0.118111	0.091691	0.311535	0.139735	0.49376	0.113252	0.183456	0.139207	0.115349	0.138452	0.111716	0.0961875	0.065251	0.063216	0.067662	0.065374	0.072696	0.068127	4.90811
DG 30:1; 16:0_14:1	[M+NH4]+	556.494	11.913	283.263	313.273	521.455						0.359679	0.0810745	0.370692	0.197453	0.076	0.030375	0.0454664	0.0934022	0.0429102	0.0447269	0.0863361	0.062058	0.0466498	0.00355556	0.139329	0.0217585	0.28862	0.0282655	0.0833051	0.0521405	0.0329302	0.032637	0.0331789	0.0224901	0.034993	0.050908	0.05153	0.029208	0.033537	0.04645	23.5751
DG 32:0; 16:0_16:0	[M+NH4]+	586.538	14.877	551.503	313.271	313.271						2.38525	1.64119	2.54374	2.06168	2.19547	1.84016	2.06833	1.84109	1.00525	1.36486	1.26904	1.53533	1.75242	0.868858	2.05652	0.729361	1.66034	1.24416	1.00599	0.820288	0.775827	1.08037	1.28512	1.07522	0.51708	0.51867	0.514829	0.451251	0.494255	0.447767	6.74286
DG 32:1; 16:0_16:1	[M+NH4]+	584.525	13.408									0.560371	0.950267	1.3096	0.483804	0.784133	0.514583	0.272392	0.654797	0.789434	0.429738	0.257008	0.20615	0.420455	0.29201	1.0887	0.439782	1.74566	0.253914	0.16025	0.382806	0.13396	0.28794	0.143667	0.75328	0.274843	0.076997	0.270755	0.357619	0.065814	0.170546	58.1079
DG 32:2; 16:1_16:1	[M+NH4]+	582.503	12.181									0.28448	0.14341	0.159264	0.37748	0.17658	0.0841481	0.0879682	0.0693395	0.194207	0.103845	0.180797	0.0720444	0.300141	0.0669167	0.0968807	0.18535	0.103523	0.0451793	0.0430993	0.0953645	0.0425183	0.0965943	0.0400316	0.0639309	0.072462	0.022946	0.02347	0.058217	0.020521	0.026869	59.3028
DG 32:3; 16:0_16:3	[M+NH4]+	580.489	11.53	545.45	313.274	307.226						0.192751	0.265863	0.243264	0.248338	0.261168	0.307269	0.421456	0.454221	0.401316	0.368712	0.322419	0.541782	0.559253	0.344788	0.4277	0.711622	0.354256	0.543634	0.357007	0.557953	0.585352	0.656865	0.482281	0.517375	0.117785	0.127902	0.114309	0.102255	0.099182	0.096065	11.3231
DG 34:0; 16:0_18:0	[M+NH4]+	614.572	16.302	579.526	341.309	313.275						1.74993	1.94897	1.36288	1.438	1.52457	1.64437	1.21816	1.09901	1.19749	1.13515	0.963822	1.15053	1.30595	0.859753	0.634868	1.30365	1.61282	1.59983	1.56732	1.52902	1.58108	1.52275	1.25846	1.60613	0.417098	0.291742	0.343614	0.362468	0.360576	0.355016	11.317
DG 34:1; 16:0_18:1	[M+NH4]+	612.553	15.016	577.514	339.29	313.272						9.17439	13.9128	7.81006	8.15107	8.79134	8.93483	5.96783	4.5858	6.14963	5.56789	6.83949	8.57041	6.69634	5.33079	6.92263	2.97342	3.9737	3.29296	2.79534	3.21405	2.42038	3.41946	4.36466	3.73911	1.48545	1.61713	1.43576	1.30549	1.50802	1.48837	6.91067
DG 34:1; 18:0_16:1	[M+NH4]+	612.551	11.299									0.00114027	0.00367081	0.00617181	0.00393778	0.00122124	0.0165093	0.0617491	0.0693395	0.0303828	0.0701513	0.0199627	0.025215	0.020596	0.0255903	0.108082	0.233156	0.444685	0.686845	0.395463	0.144739	0.176648	0.180836	0.34553	0.262688	0.03162	0.061202	0.016542	0.037268	0.04751	0.056028	39.7515
DG 34:2; 16:0_18:2	[M+NH4]+	610.544	13.567									29.9032	51.4201	62.991	49.2184	65.3425	64.4175	78.3	65.3744	93.86	84.1024	76.0214	102.75	109.777	83.9838	80.7378	67.6415	55.2247	61.2275	64.3649	67.5536	65.9725	80.6079	86.6274	69.774	19.0742	21.0348	19.5579	17.7379	17.0831	17.2818	8.26341
DG 34:3; 16:0_18:3	[M+NH4]+	608.528	12.73									23.5389	41.3021	41.085	39.2088	36.4996	44.9001	55.2368	44.6058	59.5239	60.1437	52.932	54.3425	60.264	45.8407	62.5057	50.8394	46.6906	58.3063	57.6574	65.1347	56.856	72.8822	53.4263	57.6619	15.2712	15.551	15.0652	14.3152	12.2472	15.4857	8.60569
DG 34:3; 16:1_18:2	[M+NH4]+	608.523	13.181									0.135593	0.218068	0.180709	0.185867	0.169588	0.199995	0.237078	0.160915	0.21734	0.21759	0.215647	0.236184	0.287067	0.211052	0.312021	0.211847	0.176711	0.198955	0.180397	0.247595	0.172173	0.307199	0.25913	0.237125	0.014327	0.016645	0.063068	0.035389	0.053221	0.056648	52.7115
DG 34:3; 18:0_16:3	[M+NH4]+	608.531	16.409									0.00153846	0.00807453	0.00814978	0.0109556	0.00488938	0.00424074	0.174452	0.0632177	0.0300273	0.107926	0.0966888	0.0853959	0.0636195	0.0431736	0.024177	0.200639	0.0564643	0.263086	0.169254	0.328702	0.244023	0.264858	0.160225	0.310609	0.026157	0.023845	0.02215	0.027447	0.029173	0.026827	9.8023
DG 34:4; 16:1_18:3	[M+NH4]+	606.508	11.532	571.467	335.257	311.254						1.23055	1.82851	1.74417	1.48718	1.9894	1.83056	1.38755	1.77531	1.71764	1.50089	1.79871	1.80774	1.82575	1.38217	2.19272	1.24583	0.797844	1.04165	0.842169	1.098	0.893326	1.21045	1.19726	1.21511	0.400242	0.368824	0.376616	0.31359	0.357989	0.2969	11.1824
DG 34:5; 16:2_18:3	[M+NH4]+	604.482	10.446	569.448	335.255	309.243						0.511113	0.980509	0.583604	0.502302	0.734248	0.601676	0.469074	0.891089	0.753117	0.699351	0.891183	0.762379	0.803549	0.466271	1.48279	0.536724	0.283604	0.434755	0.404088	0.382619	0.398409	0.484705	0.433182	0.503697	0.175668	0.163209	0.060077	0.139319	0.144719	0.119716	30.6389
DG 34:6; 16:3_18:3	[M+NH4]+	602.475	9.043	567.438	335.258	307.224						6.3988	12.1935	11.762	6.08458	15.2306	7.64552	6.2926	18.5575	13.4901	10.712	13.9507	8.80998	13.2041	10.201	34.1175	8.91246	6.1598	8.63827	8.07132	5.22751	6.26344	9.40601	8.95428	8.2216	2.75851	2.67854	2.51162	2.63077	2.60492	2.66385	3.11665
DG 36:0; 18:0_18:0	[M+NH4]+	642.599	18.194	607.579	341.304	341.304						2.83248	6.21226	4.65774	4.57018	5.00986	5.49135	2.52876	2.73406	2.58077	2.47703	2.29112	3.53189	4.4669	3.72362	4.2021	1.95603	2.80105	2.11677	2.46517	2.07754	2.15882	1.58906	1.90927	2.20967	1.24708	0.712686	0.618921	0.602338	1.05227	0.598697	34.3828
DG 36:1; 18:0_18:1	[M+NH4]+	640.582	16.428	605.535	341.306	339.285						0.361891	0.338137	0.188925	0.319551	0.231991	0.332134	0.129618	0.110303	0.290156	0.199421	0.157759	0.245034	0.179135	0.108927	0.142601	0.0689796	0.113896	0.130359	0.10539	0.140849	0.0813256	0.111448	0.143782	0.154882	0.048094	0.044254	0.043779	0.048222	0.042931	0.038616	8.0877
DG 36:2; 18:0_18:2	[M+NH4]+	638.573	15.373	603.52	341.306	337.272						7.35106	10.4211	10.9614	12.3468	11.2098	10.6244	9.87511	6.43544	13.3518	11.0414	10.4942	14.0522	14.344	10.6571	14.6125	6.73595	6.39843	6.73025	5.70988	6.92713	6.44804	8.04981	8.91686	10.1762	2.31282	2.63889	2.40452	2.44679	2.41549	2.30644	5.00049
DG 36:2; 18:1_18:1	[M+NH4]+	638.567	13.827									1.19513	1.01583	2.52879	1.024	2.49361	1.2712	1.81123	0.106203	2.08671	2.1257	1.07468	0.870041	1.11828	1.91481	1.86615	0.341759	1.03565	1.1146	0.915809	0.992478	0.381967	0.342135	1.23799	0.722362	0.489724	0.472604	0.497035	0.203151	0.32807	0.39282	29.0685
DG 36:3; 18:0_18:3	[M+NH4]+	636.553	14.278	601.518	341.304	335.258						3.36182	5.60366	5.20359	5.14718	4.84708	5.73005	6.40277	5.00518	7.06336	6.26557	5.62756	7.04173	6.83335	5.48638	6.76394	5.78654	4.13773	5.66428	4.61877	6.8355	5.67231	6.44821	7.2419	6.44799	1.62872	1.52913	1.4939	1.43277	1.49126	1.51429	4.26781
DG 36:3; 18:1_18:2	[M+NH4]+	636.553	13.89									13.4187	18.7658	16.1061	14.7179	16.4296	16.3069	11.9012	10.7432	15.1664	14.2938	13.4665	16.1882	12.287	11.3957	12.586	4.10113	4.6791	4.54686	3.18796	6.84652	3.89255	7.14559	7.13227	5.27626	3.17753	3.06984	2.89805	3.67602	3.82092	3.97917	12.9538
DG 36:4; 18:2_18:2	[M+NH4]+	634.539	12.484	599.495	337.276	337.276						3.6296	5.76986	5.17996	4.20217	4.07844	5.44863	5.36899	4.37324	8.01878	7.18983	5.91722	6.87528	6.66601	5.78504	8.82755	3.57339	2.28322	2.18554	1.62582	2.76741	2.40275	2.96931	3.41788	3.58773	1.22058	1.26105	1.16736	1.08998	1.1861	1.0668	6.42583
DG 36:5; 18:2_18:3	[M+NH4]+	632.527	11.748	597.49	337.275	335.26						41.7459	65.8448	64.2325	53.048	59.1603	72.5403	73.9247	46.63	64.5484	59.594	60.2309	57.0993	60.4045	85.0379	79.1062	43.9508	37.4436	42.3488	32.0136	56.7521	37.8256	42.154	64.737	61.2662	15.4562	20.0462	12.8317	11.7252	11.7464	11.6576	24.0011
DG 36:6; 18:3_18:3	[M+NH4]+	630.505	10.715	595.46	335.254	335.254						8.62945	16.6167	13.5098	9.73374	11.8463	12.2144	9.47851	11.3048	10.4378	9.91944	11.0597	9.45912	10.1954	10.0146	20.0714	9.33552	7.99282	11.1496	10.1661	10.0715	9.10102	10.3092	9.8655	8.38533	3.232	2.94952	2.60865	2.75874	2.66073	2.70675	8.28979
DG 38:3; 20:1_18:2	[M+NH4]+	664.574	15.417	629.55	367.327	337.276						0.602891	0.911329	0.996762	1.13261	0.990513	1.11898	0.300972	0.161646	0.53134	0.327424	0.619676	0.370038	0.337889	0.378243	0.460119	0.217003	0.190338	0.282055	0.104051	0.275706	0.110319	0.176601	0.227137	0.259934	0.111178	0.11589	0.123866	0.097985	0.110334	0.064701	20.2087
DG 38:4; 18:2_20:2	[M+NH4]+	662.569	13.889									0.640303	0.912025	0.962912	0.980658	1.01488	0.933931	0.370601	0.271026	0.430961	0.402956	0.406282	0.293717	0.309448	0.250781	0.454416	0.164537	0.16349	0.178545	0.185379	0.276017	0.29193	0.234886	0.216572	0.235977	0.109861	0.091738	0.104729	0.101677	0.106698	0.114595	7.45262
DG 38:4; 20:1_18:3	[M+NH4]+	662.568	14.299	627.535	367.323	335.269						0.589656	1.02771	1.25508	1.49336	1.23579	1.16681	0.390336	0.330804	0.51509	0.465815	0.262133	0.473239	0.381054	0.420194	0.501852	0.171337	0.16886	0.212893	0.0863493	0.235167	0.158744	0.166096	0.221372	0.14598	0.123328	0.13255	0.085088	0.104066	0.118858	0.069987	22.8264
DG 38:5; 18:2_20:3	[M+NH4]+	660.55	13.04	643.521	363.271	337.272						0.476584	0.871404	0.574238	0.444902	0.454544	0.784306	0.0571413	0.0528819	0.0745703	0.0802177	0.0837718	0.080942	0.0447576	0.0933507	0.132329	0.0196088	0.0162857	0.0232414	0.0281324	0.0340268	0.0227375	0.0345552	0.0299263	0.0348684	0.025745	0.026955	0.020331	0.021563	0.018944	0.015161	20.4119
DG 38:6; 18:3_20:3	[M+NH4]+	658.539	11.796	641.514	363.288	335.23						0.199231	0.35954	0.330828	0.28408	0.426075	0.317042	0.11929	0.121255	0.157824	0.120048	0.116187	0.0987713	0.0843906	0.135757	0.162638	0.0855442	0.083539	0.0838793	0.0541728	0.0664548	0.077814	0.0921459	0.103842	0.0717105	0.040106	0.036732	0.037948	0.023806	0.030947	0.033923	17.3728
Digalactosyldiacylglycerols												578.543	891.311	680.569	465.773	520.853	738.459	536.344	528.138	678.773	707.133	764.297	680.085	503.577	603.533	606.654	687.498	640.532	654.375	651.537	662.749	622.84	581.794	514.794	651.357	0	0	0	0	0	0
DGDG 32:0; 16:0_16:0	[M+NH4]+	910.643	11.81	551.507	313.273	313.273						2.82933	3.77329	3.59181	3.12979	3.40792	3.44736	4.71533	5.00912	4.56825	4.44703	4.68203	4.04048	4.79143	4.37872	4.00246	5.57263	5.98292	5.39715	5.34183	6.06325	5.7315	6.06926	5.42971	5.3829	1.36717	1.22511	1.19446	1.12634	1.19327	1.045	9.0136
DGDG 32:1; 16:0_16:1	[M+NH4]+	908.618	10.47	567.5	549.499	313.273	311.278					0.131489	0.172373	0.0488458	0.172991	0.168827	0.144468	0.118449	0.226424	0.176008	0.172369	0.138402	0.11987	0.119946	0.0915243	0.0556337	0.200595	0.194422	0.18709	0.139985	0.161783	0.227422	0.235317	0.220772	0.181306	0.054477	0.037726	0.014365	0.05184	0.037715	0.035208	37.1858
DGDG 32:2; 16:0_16:2	[M+NH4]+	906.61	9.081	547.47	313.268	309.236						0.0276018	0.179689	0.109242	0.0495111	0.115965	0.102778	0.125159	0.115716	0.141582	0.0865461	0.0619959	0.0967509	0.164939	0.144646	0.0803169	0.111228	0.100617	0.0998759	0.0838235	0.132495	0.11003	0.146302	0.147818	0.0792039	0.041872	0.03935	0.026989	0.029566	0.032874	0.03449	16.5812
DGDG 32:3; 14:0_18:3	[M+NH4]+	904.598	8.094	563.463	545.458	335.259	285.243					0.306674	0.371602	0.553348	0.478911	0.229522	0.351741	0.192191	0.433111	0.626352	0.362808	0.631975	0.547027	0.507316	0.535073	0.257959	0.693037	0.346555	0.351034	0.406537	1.05505	0.392651	0.201125	0.361119	0.288832	0.135794	0.078947	0.074906	0.049409	0.122808	0.135967	36.8118
DGDG 32:3; 16:0_16:3	[M+NH4]+	904.592	8.619									0.160267	0.299745	0.164436	0.188849	0.185726	0.196144	0.253898	0.259351	0.222684	0.204875	0.19278	0.203703	0.210418	0.243701	0.275049	0.27769	0.217244	0.236938	0.29186	0.263639	0.226229	0.283626	0.248253	0.265237	0.058585	0.070502	0.07249	0.064992	0.06092	0.050563	12.8702
DGDG 34:0; 16:0_18:0	[M+NH4]+	938.675	13.209	579.539	341.305	313.276						2.35629	2.94792	2.59111	2.23355	2.543	2.77745	2.477	3.27658	3.23245	3.09306	3.44546	2.85606	3.22313	3.00387	3.47352	2.40834	2.4427	2.50031	2.72787	2.81054	2.97956	3.12635	3.32328	3.12635	0.804892	0.771384	0.801613	0.691588	0.749385	0.705314	6.34534
DGDG 34:1; 16:0_18:1	[M+NH4]+	936.658	11.923	595.531	577.523	339.291	313.274					21.1776	27.441	22.9827	21.7847	26.1106	26.015	27.4531	29.5758	32.6693	26.6142	32.3721	30.5014	29.3562	27.3946	32.5041	22.6817	20.7625	20.7718	17.7488	19.8783	20.2247	21.564	25.5254	24.6044	6.9364	6.81055	6.5039	5.9334	6.16322	6.06913	6.44063
DGDG 34:2; 16:0_18:2	[M+NH4]+	934.642	10.831	593.521	575.506	337.275	313.276					39.3397	56.7312	41.0269	34.2082	42.3773	37.3004	26.7445	35.9718	38.1765	36.7272	40.771	35.7281	33.9746	31.2831	43.3985	29.2443	26.7884	28.8461	29.2823	28.3723	30.7811	33.3115	33.4874	31.1343	9.51548	8.96176	9.13549	8.19503	9.119	8.69127	5.05097
DGDG 34:2; 18:0_16:2	[M+NH4]+	934.644	11.082									0.147	0.197255	0.147256	0.13868	0.157159	0.145227	0.28135	0.276793	0.340598	0.298517	0.160714	0.255768	0.267973	0.213427	0.294395	0.236269	0.25725	0.198417	0.269904	0.237522	0.293701	0.247242	0.296091	0.256197	0.065413	0.079551	0.072938	0.081168	0.053232	0.065954	14.9446
DGDG 34:3; 16:0_18:3	[M+NH4]+	932.632	9.834	591.506	573.491	335.261	313.276					67.0588	107.068	84.2473	74.165	80.1275	70.2774	116.962	138.975	136.489	115.665	139.028	114.189	119.542	73.6904	144.471	152.745	138.531	131.481	132.138	132.052	136.231	151.844	139.936	127.523	32.5718	34.5755	34.4734	33.1915	31.1898	30.9044	4.78743
DGDG 34:3; 16:1_18:2	[M+NH4]+	932.619	8.041									0.507303	0.359273	0.582013	0.481578	0.58208	0.517773	0.398866	0.408838	0.466434	0.366185	0.503556	0.371119	0.418495	0.391347	0.4727	0.384633	0.387302	0.343424	0.258842	0.371883	0.284475	0.377189	0.227589	0.392523	0.126662	0.107089	0.12577	0.067296	0.069466	0.114908	26.4454
DGDG 34:3; 18:1_16:2	[M+NH4]+	932.614	8.108									0.29848	0.546764	0.380313	0.392804	0.465566	0.124528	0.376272	0.12703	0.436406	0.378188	0.111701	0.444655	0.371768	0.1935	0.473177	0.355959	0.336503	0.439562	0.356647	0.310003	0.412611	0.393851	0.0514772	0.0961217	0.036009	0.108049	0.115448	0.010587	0.05301	0.025164	75.6466
DGDG 34:4; 16:1_18:3	[M+NH4]+	930.606	8.067	589.487	571.484	335.248	311.263					0.572222	3.56502	3.09308	2.61014	3.36589	3.39862	2.41212	3.01804	3.06702	2.78608	2.71535	2.63849	2.31889	2.43613	3.31298	2.34148	2.42705	2.6176	2.1548	2.38037	1.97741	2.60488	2.62567	2.39661	0.690709	0.757596	0.744523	0.708558	0.687164	0.692824	4.23766
DGDG 34:4; 16:2_18:2	[M+NH4]+	930.598	6.96									0.917814	1.25383	0.123075	0.110911	1.51962	0.29819	1.12003	1.68311	1.83745	1.58649	1.60673	1.49033	1.86622	1.44669	1.53979	1.52809	1.10193	1.16971	1.28521	1.40367	1.40035	1.49501	1.35166	1.38651	0.379276	0.370457	0.375515	0.404081	0.408248	0.370636	4.41835
DGDG 34:5; 16:2_18:3	[M+NH4]+	928.598	7.648									3.31622	5.79081	4.65355	4.67585	5.33711	5.82742	3.11591	3.83408	4.3738	2.59745	3.72335	3.66996	3.39236	2.78388	4.73442	3.08183	1.4798	2.33257	3.13283	3.06488	2.96691	3.13139	3.23287	2.35234	0.968387	1.03391	0.775788	0.957103	0.747029	0.964484	12.8931
DGDG 34:5; 18:2_16:3	[M+NH4]+	928.612	6.899	587.444	569.453	337.273	307.229					1.93415	4.56758	4.18736	4.10876	3.84621	7.89453	9.31881	5.26483	8.42057	7.91999	9.31006	4.58149	8.59601	8.612	3.34092	9.34532	7.31374	4.37573	6.40643	3.35552	8.05254	5.64937	5.17225	4.10896	1.65694	1.65917	1.80387	1.18512	1.48519	2.14242	19.2806
DGDG 34:6; 16:3_18:3	[M+NH4]+	926.586	6.187	585.455	567.443	335.261	307.231					23.3691	42.9829	38.5701	38.3068	46.4362	45.0123	71.4684	70.2476	75.6614	51.9845	66.6807	60.2105	81.1105	56.5444	63.6595	63.6248	53.9362	56.4906	43.796	53.609	51.0986	58.1352	63.504	59.6451	16.5433	16.4792	14.1936	14.8977	15.3602	15.1802	5.94836
DGDG 34:7; 16:3_18:4	[M+NH4]+	924.575	6.93									0.330719	0.430832	0.455828	0.401236	0.573518	0.388694	0.260424	0.233166	0.196566	0.249594	0.273041	0.252758	0.280606	0.321771	0.227687	0.293816	0.288614	0.286948	0.36296	0.209712	0.269857	0.251865	0.259968	0.214013	0.080758	0.06418	0.067596	0.058066	0.063527	0.065936	11.4214
DGDG 34:7; 18:3_16:4	[M+NH4]+	924.556	6.23									0.0171403	0.0252919	0.0637885	0.0215244	0.0263053	0.063125	0.0905689	0.0975793	0.112176	0.0296421	0.0115519	0.0830375	0.0620943	0.0674479	0.0893868	0.103422	0.0238701	0.105334	0.050761	0.0997224	0.0715748	0.0335089	0.0348561	0.0732237	0.024509	0.008985	0.022538	0.019171	0.023197	0.006967	43.6044
DGDG 36:0; 16:0_20:0	[M+NH4]+	966.709	14.634	607.564	369.327	313.271						0.0407828	0.072	0.0642687	0.0460311	0.0445133	0.0353194	0.0923004	0.0353026	0.0915078	0.0886937	0.0718838	0.0423038	0.0663838	0.0576319	0.0720617	0.0849082	0.0666331	0.0560759	0.0415074	0.0504883	0.0577807	0.0453843	0.0920561	0.0356809	0.009472	0.016536	0.014894	0.017853	0.008924	0.009961	30.5067
DGDG 36:1; 18:0_18:1	[M+NH4]+	964.687	13.304	623.556	605.557	341.308	339.286					0.259407	0.315106	0.324762	0.268373	0.407752	0.338921	0.330583	0.340399	0.39757	0.32572	0.388701	0.421666	0.361091	0.32842	0.472066	0.172731	0.129997	0.157645	0.158272	0.136067	0.130498	0.147185	0.204954	0.192786	0.074247	0.076915	0.073548	0.049618	0.056981	0.064985	16.514
DGDG 36:2; 18:0_18:2	[M+NH4]+	962.672	12.238	621.537	603.536	341.305	337.274					0.557326	0.864006	0.905057	0.848702	0.683527	0.384917	1.62305	1.58052	2.03824	1.86218	2.40347	2.88876	3.22835	2.13124	1.92695	1.9584	1.03188	1.6843	0.77507	1.55806	1.84954	2.07272	2.54263	1.41114	0.296322	0.523823	0.508344	0.540944	0.523333	0.488023	19.1155
DGDG 36:3; 18:0_18:3	[M+NH4]+	960.656	11.114	619.537	601.524	341.305	335.264					2.1198	3.06817	2.60433	2.47285	2.63154	2.16096	2.39462	3.10099	2.81774	2.35992	2.6153	2.33957	1.90884	2.20795	2.85636	2.60068	2.78836	2.85228	2.52633	2.27709	2.5792	3.11609	2.69778	2.27867	0.730055	0.591048	0.605613	0.652684	0.597365	0.623337	8.25864
DGDG 36:4; 18:1_18:3	[M+NH4]+	958.644	9.977	617.513	599.506	339.287	335.262					3.88504	5.6897	5.58733	4.471	6.0614	5.14569	4.5294	5.06527	5.80013	5.27075	5.37861	5.08261	5.19608	4.38546	5.35607	4.5279	3.65176	3.16753	3.44288	3.52277	3.80476	3.93189	4.06571	4.19256	1.00227	1.24066	1.01908	1.29584	1.0799	1.14238	10.5474
DGDG 36:4; 18:2_18:2	[M+NH4]+	958.632	8.204									0.388335	0.61377	1.4057	1.12958	1.46742	1.46024	1.19685	1.30083	1.75092	1.50615	1.44351	1.48414	1.40422	1.37074	1.52956	1.14141	0.878351	0.96711	1.09722	1.34334	1.02307	1.06989	1.06375	1.00358	0.367048	0.354621	0.355158	0.336955	0.358236	0.308473	6.10094
DGDG 36:5; 18:1_18:4	[M+NH4]+	956.62	7.38									6.39334	10.074	7.33616	34.352	38.0372	7.73913	21.0546	30.809	8.29562	36.9882	36.7313	5.36616	31.6245	17.2636	22.478	2.49074	18.0415	32.3527	36.6285	33.982	17.5415	37.7948	2.78114	6.07057	6.13882	9.88937	10.1112	2.01014	1.82911	9.33352	58.9723
DGDG 36:5; 18:2_18:3	[M+NH4]+	956.623	8.863	615.493	597.491	337.274	335.259					13.6709	23.6018	18.9398	11.1035	16.4341	17.4122	13.5448	13.7486	18.9544	14.6205	14.6739	15.7102	12.0524	12.1813	20.4101	12.8066	10.0485	10.8339	10.5045	11.4873	12.6835	11.5246	7.43176	13.8502	4.27273	3.7133	2.81586	4.14874	2.8049	3.45714	17.9292
DGDG 36:6; 18:2_18:4	[M+NH4]+	954.63	7.907	613.491	595.472	337.272	333.244					154.891	216.373	180.013	188.835	200.065	211.835	154.487	154.808	192.506	168.876	168.946	148.447	147.334	149.276	137.432	146.61	139.379	133.87	138.414	140.723	118.63	143.238	132.082	139.542	45.9066	41.715	35.8309	30.823	38.6708	34.4467	14.236
DGDG 36:6; 18:3_18:3	[M+NH4]+	954.613	7.31									217.602	354.38	243.18	43.848	48.0841	272.61	86.8395	44.2974	138.83	252.58	257.324	237.815	38	214.406	125.671	219.449	217.513	240.273	245.688	243.721	216.144	125.616	76.2371	223.032	27.6818	68.3402	39.3511	63.2772	63.4344	59.8363	30.2982
DGDG 36:7; 18:2_18:5	[M+NH4]+	952.602	7.426									0.0839186	0.0635342	0.143868	0.2248	0.110867	0.114005	0.0758127	0.0315572	0.194066	0.0928266	0.160141	0.0612184	0.0427003	0.0705556	0.0465226	0.0741599	0.155143	0.165838	0.207401	0.0559231	0.228664	0.0241174	0.205295	0.148	0.016344	0.026051	0.017719	0.037842	0.034042	0.035898	33.5659
DGDG 36:7; 18:3_18:4	[M+NH4]+	952.599	6.55	611.472	593.462	335.258	333.245					0.113018	0.0823292	0.159181	0.264947	0.272668	0.234704	0.253731	0.0428044	0.284082	0.257244	0.31383	0.106167	0.356418	0.0332743	0.246597	0.226354	0.0634773	0.150948	0.308015	0.284886	0.411641	0.125879	0.250723	0.0469605	0.033964	0.116476	0.090991	0.063517	0.08334	0.090245	35.2773
DGDG 36:8; 18:4_18:4	[M+NH4]+	950.591	6.379									0.0210543	0.0461491	0.0349339	0.0424933	0.053854	0.0580046	0.11282	0.0673395	0.0783516	0.077572	0.09261	0.0634812	0.0696498	0.0711424	0.0637654	0.104588	0.114786	0.0422069	0.0578051	0.0735351	0.0809867	0.0713559	0.0811614	0.114641	0.021539	0.028095	0.01372	0.014041	0.020206	0.020699	27.1138
DGDG 38:3; 20:0_18:3	[M+NH4]+	988.684	12.696	647.57	629.546	369.337	335.262					0.376805	0.570969	0.448383	0.431222	0.444739	0.459935	0.366537	0.331845	0.404426	0.319812	0.370203	0.320191	0.337549	0.307493	0.367	0.270833	0.290373	0.295379	0.226081	0.253535	0.208266	0.251989	0.248523	0.268523	0.089615	0.087862	0.088025	0.087449	0.068002	0.089076	9.84507
DGDG 38:4; 16:1_22:3	[M+NH4]+	986.674	6.173									0.0115113	0.0153975	0.00651982	0.00272444	0.0283186	0.00518519	0.000540636	0.00252399	0.00261328	0.000114391	0.00370124	0.00162799	0.00399663	4.86111e-05	0.0993416	0.0012415	0.000324675	0	0.00131618	0.00263545	0.00292359	0.00175445	0.00290877	0.00358882	0.001358	0.001488	0.001187	0.000456	0.001079	0.000928	33.7513
DGDG 38:4; 18:2_20:2	[M+NH4]+	986.675	11.182									0.410475	0.0901553	0.58515	0.269813	0.611668	0.49288	0.0578516	0.120325	0.0973359	0.0645498	0.121382	0.125604	0.136384	0.0257639	0.0676173	0.105762	0.0252597	0.106314	0.0456691	0.0252609	0.0975548	0.0461815	0.125081	0.0512303	0.020228	0.04339	0.020617	0.006145	0.014068	0.013067	65.4535
DGDG 38:4; 20:1_18:3	[M+NH4]+	986.68	11.388	645.547	627.533	367.312	335.265					0.453733	1.12614	0.415326	0.55456	0.608929	0.430296	0.13283	0.16452	0.130121	0.117952	0.129199	0.0718669	0.115081	0.0882361	0.128584	0.121211	0.0705325	0.0908517	0.12239	0.0667324	0.0990432	0.0801352	0.112084	0.0852171	0.041483	0.044513	0.038394	0.04504	0.048234	0.049191	9.13984
DGDG 38:5; 18:2_20:3	[M+NH4]+	984.661	8.626									1.55276	2.33402	1.93427	2.10215	2.25144	2.30614	0.169792	0.134089	0.258477	0.2919	0.193801	0.213126	0.177603	0.239351	0.246621	0.175983	0.138045	0.129955	0.164489	0.0993846	0.0980631	0.140815	0.161709	0.103128	0.103032	0.133651	0.127341	0.149541	0.102432	0.133124	14.9429
DGDG 38:5; 20:2_18:3	[M+NH4]+	984.658	10.239	643.53	625.52	365.302	335.263					2.13462	2.92758	2.19558	2.669	2.35387	2.71344	0.591276	0.723723	0.944594	0.728941	0.687249	0.793177	0.701593	0.615833	0.847272	0.515697	0.305971	0.353869	0.347118	0.311799	0.32706	0.353808	0.495404	0.350309	0.273273	0.251098	0.195713	0.236956	0.222611	0.188556	14.265
DGDG 38:6; 18:3_20:3	[M+NH4]+	982.643	8.615									15.8818	21.0094	15.0152	19.1913	21.7383	16.596	2.09475	3.45506	2.51212	2.56372	2.79317	2.38737	2.0173	2.17977	2.69171	1.78163	1.32432	1.4919	1.57681	1.25953	1.16179	1.27389	1.43375	1.28574	1.17199	1.13408	1.20257	1.10112	1.06486	1.11102	4.41728
Hexosylceramides												141.712	221.427	217.518	183.844	214.563	271.84	203.531	222.238	211.477	205.678	186.212	191.104	185.238	196.158	216.791	217.787	159.574	164.541	161.081	206.865	157.807	176.91	180.654	185.655	0	0	0	0	0	0
HexCer-AP t34:1+O; t18:1/16:0+O	[M+H]+	732.559	9.085	570.513	552.5	534.475	280.26	262.256				8.25175	10.7575	8.34914	8.19269	6.95894	8.60749	6.07603	5.71273	6.6313	5.62013	5.85005	5.8968	5.582	5.95528	6.75128	5.70184	5.5696	5.82354	5.69847	6.59964	5.89189	5.79742	5.64973	5.43978	1.60843	1.93192	1.62807	1.61307	1.45195	1.41563	11.3543
HexCer-AP t40:2+O; t18:1/22:1+O	[M+H]+	814.631	12.078	280.258	298.27	616.569	634.581	652.58				5.75524	7.86108	7.64376	8.3693	8.35392	8.95368	4.18192	4.10849	3.75291	4.06231	3.0701	3.40416	2.72397	2.72865	3.47791	3.43375	2.20428	4.13133	2.32833	2.73016	2.55269	2.99893	2.77028	3.9412	1.62628	1.58967	1.26549	1.00311	1.31428	1.02294	20.4854
HexCer-AP t41:1+O; t18:1/23:0+O	[M+H]+	830.665	14.251	668.627	650.607	632.596	298.27	280.26				1.56286	2.27907	2.06893	1.50375	1.78162	1.92942	1.62604	1.48161	1.76956	1.76959	1.38351	1.62762	1.40184	1.4637	1.63444	1.62712	1.24537	1.49601	1.6664	1.78214	1.60456	1.72176	1.76877	1.68432	0.435684	0.450315	0.354055	0.348555	0.351571	0.304147	15.1498
HexCer-AP t41:2+O; t18:1/23:1+O	[M+H]+	828.65	12.708	666.606	648.596	630.596	280.265	262.255				0.868389	1.57404	1.02839	1.09416	0.848721	1.26218	0.432654	0.45752	0.550516	0.608229	0.425739	0.468287	0.40663	0.496448	0.564988	0.345524	0.411584	0.445424	0.556272	0.469813	0.414877	0.582655	0.571821	0.433066	0.156211	0.161977	0.143912	0.151314	0.140951	0.112777	12.0177
HexCer-AP t42:1+O; t18:1/24:0+O	[M+H]+	844.688	14.994	682.636	664.637	646.614	298.278	280.264	262.256			52.5183	86.4387	76.3608	70.2064	92.9659	112.702	81.7702	107.486	84.6534	83.4143	73.352	85.5074	79.7495	77.7344	86.1189	107.855	53.8864	59.3316	56.9937	97.9279	65.339	71.9332	76.3181	77.2819	19.034	29.348	18.8753	26.0021	26.3653	19.2621	20.005
HexCer-AP t42:2+O; t18:1/24:1+O	[M+H]+	842.67	13.446	680.618	662.609	644.596	298.279	280.264	262.257			67.2148	101.931	111.934	86.2767	95.2168	128.896	101.175	94.4698	104.144	99.8626	94.9955	86.6528	87.0306	98.9366	109.759	88.274	88.026	85.7468	85.6238	87.7807	73.5538	84.1858	82.9445	86.604	26.7298	27.7306	25.5393	24.5368	24.3287	24.1205	5.73517
HexCer-AP t42:3+O; t18:1/24:2+O	[M+H]+	840.651	12.246	262.248	280.267	642.581	660.591	678.595				0.532226	0.631453	0.467489	0.500956	0.263774	0.70031	0.461265	0.606365	0.31452	0.664978	0.379046	0.160181	0.803077	0.486972	0.249938	0.682143	0.280084	0.4041	0.142221	0.155793	0.316721	0.15579	0.360832	0.318836	0.046932	0.118063	0.105646	0.079108	0.148106	0.213176	48.7377
HexCer-AP t43:1+O; t18:1/25:0+O	[M+H]+	858.698	15.524	696.647	678.645	660.634	280.264	262.249				0.780285	1.01092	1.97307	0.911978	0.942509	1.03958	2.10569	1.51136	1.44964	2.26356	1.16374	1.0056	0.888377	1.92876	1.92009	1.77659	0.760867	0.7815	1.08736	0.980291	0.76212	0.916836	1.01165	0.918428	0.559104	0.309563	0.506603	0.425134	0.444436	0.453333	18.7348
HexCer-AP t43:2+O; t18:1/25:1+O	[M+H]+	856.685	14.208	694.622	676.618	658.612	298.274	280.263				0.257204	1.99491	2.08716	1.81122	1.82383	1.68845	0.479208	1.67792	2.34729	2.14423	1.80179	1.72799	1.53989	1.912	1.85607	1.96079	1.80788	1.10278	1.61921	2.15719	1.77681	2.12793	2.14366	1.88893	0.502511	0.393899	0.476118	0.459483	0.449219	0.306064	16.4889
HexCer-AP t44:2+O; t18:1/26:1+O	[M+H]+	870.698	14.912	708.654	690.644	672.629	298.277	280.265	262.257			3.97047	6.94815	5.60481	4.97661	5.40719	6.06059	5.22285	4.72653	5.86406	5.2679	3.79002	4.65339	5.11215	4.51544	4.45901	6.13014	5.38174	5.27757	5.36565	6.28088	5.59468	6.48954	7.1142	7.1447	1.3813	1.63404	1.53558	1.4464	1.30238	1.48421	7.9494
Lysophosphatidylcholines												4.53466	6.24316	4.52187	5.39557	5.5119	5.72334	6.55816	4.57768	5.20109	5.22667	5.78149	4.96286	4.71047	4.56851	6.58521	4.45248	3.66613	3.32654	3.11655	3.12832	3.35334	3.20819	4.37367	3.07773	0	0	0	0	0	0
LPC 16:0	[M+H]+	496.338	2.585	184								0.882262	1.2825	0.818648	0.699147	0.889788	0.766269	1.67365	1.12552	1.11191	1.15343	1.19379	1.03469	0.931461	0.784326	1.30158	1.14303	1.06144	1.05228	0.736699	0.753234	0.980369	0.872438	1.10989	0.709569	0.23907	0.346467	0.243126	0.217532	0.282203	0.212978	19.5789
LPC 18:0	[M+H]+	524.37	3.984	184								0.211765	0.216404	0.0972159	0.101569	0.0992655	0.123662	0.116784	0.149435	0.151664	0.0673358	0.0966432	0.0769078	0.118434	0.0936944	0.135346	0.0989898	0.117886	0.100134	0.109621	0.10502	0.0970664	0.130484	0.107565	0.0945888	0.034208	0.026652	0.030602	0.034336	0.020849	0.030059	17.3146
LPC 18:2	[M+H]+	520.337	1.952	184								2.44219	3.19347	2.8397	3.28426	2.91803	3.13083	3.15431	2.23196	2.39164	2.44158	2.86026	2.65745	2.62337	2.34663	3.73498	2.00017	1.33387	0.858328	1.42117	1.63197	1.16665	1.23664	2.09793	1.35557	0.587531	0.653868	0.652288	0.587519	0.584347	0.635557	5.49873
LPC 18:3	[M+H]+	518.326	1.58	184								0.998439	1.55079	0.7663	1.3106	1.60482	1.70258	1.61341	1.07077	1.54588	1.56432	1.6308	1.19382	1.03721	1.34386	1.4133	1.21029	1.15294	1.3158	0.849063	0.638097	1.10926	0.968623	1.05827	0.91801	0.372958	0.384548	0.266232	0.380471	0.319846	0.31109	14.0703
Lysophosphatidylethanolamines												0.517982	0.935559	0.535907	0.528338	0.578389	0.677426	1.10724	0.570044	0.735629	0.662919	0.65978	0.596932	0.701088	0.569385	1.06949	0.426388	0.586958	0.594324	0.510147	0.488659	0.572027	0.543214	0.659835	0.379773	0	0	0	0	0	0
LPE 16:0	[M+H]+	454.292	2.737	313.292								0.231679	0.356019	0.135242	0.205667	0.304027	0.234204	0.439127	0.225775	0.280152	0.222967	0.193133	0.213587	0.259414	0.23241	0.473202	0.268714	0.231649	0.241503	0.183743	0.190371	0.247568	0.256246	0.237214	0.0952961	0.072053	0.073083	0.073409	0.054999	0.031027	0.058005	27.3278
LPE 18:2	[M+H]+	478.292	2.055	337.292								0.286303	0.57954	0.400665	0.322671	0.274363	0.443222	0.668117	0.344269	0.455477	0.439952	0.466647	0.383345	0.441673	0.336976	0.596284	0.157673	0.355308	0.352821	0.326404	0.298288	0.324458	0.286968	0.422621	0.284477	0.071926	0.101083	0.116948	0.100785	0.118588	0.097956	16.6385
Monogalactosyldiacylglycerols												1986.98	3064.42	2079.66	1903.2	2098.46	1819.15	2245.48	2371.1	2616.82	2209.69	2418.11	2259.41	2150.1	2347.6	2425.47	2048.82	2276.76	2340.48	2234.1	2143.4	1606.1	2215.38	2399.84	2268.34	0	0	0	0	0	0
MGDG 32:2; 16:0_16:2	[M+NH4]+	744.561	10.734	547.466	313.267	309.235						1.01171	1.42968	1.36283	1.08747	1.16353	1.423	0.625576	0.430188	0.681086	0.884812	0.627357	0.463055	0.581387	0.539753	0.487095	0.451384	0.392227	0.369617	0.457963	0.418599	0.431233	0.364673	0.543242	0.397368	0.152392	0.180731	0.139355	0.146689	0.127289	0.174673	13.427
MGDG 32:3; 14:0_18:3	[M+NH4]+	742.54	9.431	545.457	335.254	285.244						0.956647	1.34735	1.25416	0.759924	0.864712	0.976931	1.63287	1.71345	1.02681	1.08882	1.60215	1.05839	1.02806	1.18648	1.09475	1.75548	1.27777	1.85572	1.50798	2.29464	1.59225	2.00715	1.267	1.13888	0.358108	0.382126	0.364148	0.397705	0.353731	0.304366	8.84153
MGDG 32:3; 16:0_16:3	[M+NH4]+	742.545	9.707									2.7485	4.50719	3.6097	2.848	3.5836	3.36778	3.05103	0.50459	3.48395	3.10495	1.26642	2.80299	1.1511	3.11417	2.96958	4.02217	3.63334	0.787959	3.77916	3.53572	3.89685	1.24679	1.41057	3.70731	0.914509	0.998777	0.245368	0.339052	0.840461	0.271216	58.4283
MGDG 32:5; 16:2_16:3	[M+NH4]+	738.513	7.474	541.417	309.246	307.221						0.782172	1.64821	1.15613	1.01625	0.888549	1.40215	0.785633	0.664502	0.889074	0.933956	0.822585	0.716631	0.756532	0.704351	0.899856	0.79849	0.890841	0.953983	1.04842	0.983401	0.927007	0.975149	0.636274	0.950375	0.288691	0.263406	0.192753	0.244669	0.249323	0.239826	12.845
MGDG 32:6; 16:3_16:3	[M+NH4]+	736.5	6.652	539.409	307.227							1.77359	3.31884	2.75234	2.97739	3.1488	3.18892	4.32935	4.25571	3.90279	3.47896	3.96549	3.46022	4.31278	3.67257	2.52789	5.7263	4.3301	4.16169	3.87299	4.8719	4.50896	4.83505	4.28402	4.00496	1.03034	1.05945	1.02466	1.00543	0.913566	0.924132	6.04592
MGDG 34:0; 16:0_18:0	[M+NH4]+	776.618	14.38	579.515	341.303	313.275						0.256403	0.236758	0.205974	0.1922	0.247075	0.243759	0.401025	0.489166	0.331297	0.327336	0.342942	0.340232	0.481094	0.338785	0.294305	0.418827	0.34476	0.411886	0.30843	0.444181	0.383857	0.516925	0.480565	0.528569	0.099158	0.100365	0.094071	0.096081	0.063362	0.086802	15.4379
MGDG 34:1; 16:0_18:1	[M+NH4]+	774.606	12.718	577.517	339.292	313.275						12.2411	12.9558	9.30492	9.49028	9.7537	10.9624	8.64816	12.3847	10.848	9.84654	12.9856	11.2741	11.5779	8.96851	8.62041	7.75734	8.70873	7.78692	6.83064	7.53012	8.4012	9.33797	11.7128	9.99114	2.79101	2.6458	2.65646	2.51	2.35252	2.38835	6.65902
MGDG 34:1; 18:0_16:1	[M+NH4]+	774.603	13.213	577.516	341.32	311.258						0.186796	0.24687	0.177912	0.146631	0.3705	0.197579	0.36847	0.499251	0.397266	0.371583	0.520506	0.436137	0.490424	0.397993	0.35623	0.359255	0.304107	0.277772	0.268562	0.263054	0.124449	0.326491	0.424463	0.358342	0.096258	0.115386	0.088633	0.086065	0.048583	0.087702	25.0016
MGDG 34:2; 16:1_18:1	[M+NH4]+	772.599	11.922	575.501	339.286	311.259						49.8969	61.4771	46.8288	49.2612	58.2135	55.1918	63.6716	81.7706	74.4392	66.0624	75.0103	72.1686	68.7992	66.6725	65.676	73.4489	63.6014	61.2166	49.5373	55.1736	64.3667	71.5995	72.0024	64.7808	17.7356	17.2518	16.7224	15.9333	16.6013	16.3737	3.82047
MGDG 34:3; 16:0_18:3	[M+NH4]+	770.573	10.538	573.485	335.257	313.275						49.0614	65.9007	31.7442	55.3876	55.2957	32.7692	57.9871	71.0399	44.2107	58.5969	64.9637	57.7628	60.5741	57.3158	58.2614	63.1188	62.8523	65.8371	61.3439	63.109	64.0305	66.7483	67.7599	60.1527	17.7063	16.7608	16.067	15.5744	14.2291	15.0848	7.749
MGDG 34:3; 16:1_18:2	[M+NH4]+	770.573	10.771	573.487	337.273	311.261						46.2323	60.889	44.0331	43.368	49.872	31.93	29.7589	38.9864	28.9609	29.9805	33.8761	31.8463	30.0171	27.2004	37.3109	30.4192	27.6402	25.5103	28.472	27.4107	30.7651	28.2262	32.1572	28.4989	8.81446	8.03889	8.66065	7.4703	7.99167	7.58276	6.77684
MGDG 34:4; 16:1_18:3	[M+NH4]+	768.56	9.199	571.474	335.257	311.257						61.975	81.4558	60.3831	63.8775	69.1083	68.6971	65.1454	84.6673	79.5643	68.3957	73.7783	79.9125	69.4421	68.5139	75.2482	70.4881	55.3974	55.1355	55.7979	55.3908	58.0556	57.2952	70.0071	63.4208	18.9039	17.5678	16.7329	18.032	16.8297	16.3314	5.51348
MGDG 34:4; 16:2_18:2	[M+NH4]+	768.562	9.698	571.473	337.276	309.242						69.2041	101.238	82.7318	76.181	84.7283	76.9717	83.084	93.9445	91.0548	78.463	94.0054	88.6654	100.961	81.0193	91.9307	77.9979	65.6791	72.4478	59.5306	62.5487	62.0712	75.1002	75.8432	75.2487	21.4298	21.8861	21.8807	19.3886	22.6994	20.3219	5.66575
MGDG 34:5; 16:2_18:3	[M+NH4]+	766.551	8.134	569.457	335.262	309.244						147.672	223.601	182.368	163.064	193.736	189.696	159.41	187.281	203.373	183.701	198.948	191.785	187.805	169.541	184.74	152.598	129.591	125.328	126.396	128.72	131.453	148.484	157.108	146.865	46.8055	45.7604	44.0405	46.5605	43.5184	44.4081	3.05716
MGDG 34:6; 16:3_18:3	[M+NH4]+	764.542	7.158	567.449	335.263	307.233						889.493	1530.61	766.355	702.949	742.149	778.465	899.924	652.897	908.345	779.337	945.949	784.427	738.214	915.78	884.374	809.441	769.656	860.128	811.207	643.018	605.646	761.23	793.585	759.805	213.165	187.765	202.887	267.142	190.767	182.497	15.104
MGDG 36:1; 18:0_18:1	[M+NH4]+	802.634	14.507	605.548	341.301	339.287						0.201914	0.216938	0.1977	0.170818	0.214004	0.181093	0.249237	0.250413	0.264887	0.206708	0.259274	0.279085	0.267832	0.211257	0.29165	0.183286	0.159276	0.259252	0.109746	0.190161	0.143581	0.1519	0.226895	0.255444	0.060262	0.047776	0.059817	0.051276	0.051223	0.055548	9.34096
MGDG 36:2; 18:0_18:2	[M+NH4]+	800.62	13.361	603.546	341.307	337.27						0.570647	0.781	0.731	0.579987	0.756195	0.611958	1.26954	1.52865	1.51699	1.44998	1.34881	1.43057	1.5743	1.14609	1.4262	1.31214	1.27632	1.15899	0.933702	1.00841	1.58953	1.52893	1.6914	1.40543	0.351579	0.365032	0.366903	0.335969	0.334068	0.347103	3.98483
MGDG 36:2; 18:1_18:1	[M+NH4]+	800.621	13.206	603.538	339.291							0.409335	0.557155	0.375432	0.383938	0.448009	0.256213	0.174322	0.175974	0.204609	0.184129	0.208959	0.223976	0.18299	0.174594	0.227235	0.124759	0.128159	0.127076	0.128279	0.14896	0.131086	0.172039	0.159056	0.147234	0.048674	0.050745	0.044566	0.044593	0.042289	0.047225	6.70193
MGDG 36:3; 18:0_18:3	[M+NH4]+	798.604	12.386	601.517	341.289	335.253						1.20326	1.82098	1.48846	1.22964	1.47122	1.58258	2.76838	2.76224	3.48204	3.01579	2.90938	2.69635	3.18555	2.28069	2.41935	3.00813	1.83474	2.03863	1.28842	2.10876	2.62808	2.46862	2.8013	2.47225	0.644066	0.717246	0.58609	0.641335	0.640831	0.518457	10.6802
MGDG 36:4; 18:1_18:3	[M+NH4]+	796.591	11.085	599.511	339.292	335.257						17.4584	23.2319	18.867	16.4912	19.8002	18.6539	17.0956	20.6617	21.9513	20.4694	20.0686	21.4343	18.2974	16.4503	23.0244	8.38777	13.488	12.0951	14.5389	13.6352	14.335	15.7438	17.8283	14.1355	4.883	4.86055	4.60486	4.62238	4.00687	4.48099	6.9864
MGDG 36:5; 18:2_18:3	[M+NH4]+	794.574	9.979	597.486	337.276	335.256						25.4472	38.2909	38.206	29.3129	37.4479	33.6676	50.767	59.6321	60.2418	58.3881	54.0388	60.9551	58.5639	50.9646	59.4331	60.3699	50.2105	50.8184	48.0212	53.0386	56.1576	61.558	59.5608	57.2331	14.5389	13.6534	14.844	12.4868	13.3769	12.0518	8.15152
MGDG 36:6; 18:2_18:4	[M+NH4]+	792.574	8.485	595.472	337.272	333.229						302.85	393.35	390.487	335.366	394.154	91.086	369.731	545.774	532.003	412.481	416.196	426.351	378.386	444.724	474.693	365.228	509.137	508.892	481.96	515.685	383.764	368.843	505.009	491.71	127.349	123.499	127.02	119.441	107.047	81.7593	15.4199
MGDG 36:6; 18:3_18:3	[M+NH4]+	792.574	8.448	595.473	335.271							300.567	450.377	389.59	339.959	363.11	411.725	424.518	505.466	544.714	428.603	411.854	417.593	411.176	426.734	447.918	312.438	507.587	481.267	478.323	503.473	112.225	535.452	521.987	482.614	121.614	125.763	120.287	120.209	111.127	86.3307	12.6747
MGDG 38:3; 18:1_20:2	[M+NH4]+	826.635	13.369	629.54	365.302	339.293						0.133208	0.215994	0.206026	0.175373	0.278226	0.173792	0.100689	0.0359041	0.177297	0.173945	0.164394	0.193631	0.0375926	0.138104	0.0830453	0.0192075	0.0874383	0.0428103	0.0264412	0.0089398	0.117073	0.0841174	0.0292105	0.032227	0.030241	0.048002	0.03589	0.024719	0.033987	0.02971	23.6219
MGDG 38:5; 18:2_20:3	[M+NH4]+	822.607	10.943	625.515	363.291	337.278						0.554484	0.835037	0.702846	0.679204	0.702044	0.720523	0.202466	0.223299	0.266109	0.202185	0.236979	0.199031	0.175037	0.23059	0.312679	0.167704	0.14611	0.117421	0.131596	0.119535	0.153811	0.141345	0.212712	0.139099	0.068467	0.064062	0.07458	0.069728	0.074883	0.066054	6.33385
MGDG 38:5; 20:2_18:3	[M+NH4]+	822.608	11.326	625.51	365.303	335.257						1.41126	1.80565	1.5811	1.50029	1.93188	1.40444	0.675198	0.842118	1.03617	0.781218	0.80561	0.789345	0.788505	0.628667	0.988025	0.687588	0.503295	0.455679	0.452441	0.401268	0.502037	0.464338	0.596112	0.487503	0.210405	0.216749	0.18823	0.192953	0.215471	0.181046	7.62313
MGDG 38:6; 18:3_20:3	[M+NH4]+	820.59	10.294	623.506	363.283	335.254						5.42833	6.58124	6.57269	7.59311	8.60864	6.97145	2.1579	2.71883	2.93687	2.26418	2.62395	2.94991	2.42327	2.06133	2.83063	2.1131	1.53424	1.79083	1.60371	1.40801	1.59741	1.73044	1.93171	1.56731	0.778054	0.754152	0.747142	0.766223	0.739396	0.765905	1.87357
Phosphatidylcholines												2360.66	3291.87	2647.87	2750.61	2993.42	3442.53	2106.18	1960.86	2395.07	2157.14	2208.45	2254.69	1971.22	1980.75	1729.12	1783.14	1806.85	1824.37	1799.45	1884.11	1437.76	1749.9	1709.84	1555.46	0	0	0	0	0	0
PC 32:0	[M+H]+	734.566	11.809	184								2.82781	3.34737	3.59401	2.14825	3.25892	2.50081	2.62576	1.36698	1.55632	2.39805	1.55877	1.7206	1.78411	2.31386	1.92348	1.73276	1.60217	1.93606	2.24943	2.37726	1.46483	2.44132	1.78005	1.83163	0.551392	0.532834	0.478445	0.471958	0.441535	0.441003	9.52604
PC 32:1	[M+H]+	732.547	10.508	184								2.02136	2.76249	5.91728	6.48075	7.26174	7.72502	5.26029	5.63029	7.03809	6.68786	5.81778	5.76819	5.31088	6.02133	3.58176	4.26271	6.10751	6.8869	6.06957	9.39548	5.60651	4.26832	5.50239	5.96334	1.3449	1.34092	1.25492	1.26008	1.09489	1.47297	9.71679
PC 32:2	[M+H]+	730.535	9.339	184								6.17176	15.2479	7.62127	6.5824	7.37673	10.0895	3.45768	2.79681	5.79673	4.07922	2.85341	3.43934	3.09974	3.34404	3.01412	2.33837	3.45832	2.05195	2.75064	2.75793	1.86314	2.33673	2.72229	2.40057	0.897478	0.901725	0.88433	1.0209	0.794493	0.766737	10.2872
PC 32:3	[M+H]+	728.519	8.319	184								3.20868	4.90976	3.55814	2.95058	2.53378	3.5734	0.71089	0.524657	0.764879	0.731568	0.705913	0.595775	0.561909	1.16311	0.588226	0.528476	0.485568	0.534607	0.608129	0.618515	0.448877	0.469715	0.476909	0.49072	0.184254	0.184061	0.181352	0.187526	0.171173	0.180392	3.10123
PC 34:0	[M+H]+	762.597	13.241	184								0.419136	0.557224	0.359463	0.352271	0.298863	0.414505	0.259837	0.196162	0.239398	0.247723	0.222245	0.202085	0.219653	0.221083	0.255021	0.19901	0.249104	0.233886	0.160559	0.291545	0.287987	0.328936	0.281396	0.25226	0.087131	0.075331	0.068442	0.065599	0.064826	0.054707	15.8209
PC 34:1	[M+H]+	760.589	11.95	184								130.617	176.748	136.669	155.481	158.126	136.575	154.486	150.161	195.456	133.982	178.706	189.612	154.183	148.058	124.103	91.803	84.7166	105.792	85.2406	91.0464	78.7178	74.4292	105.486	73.3977	33.5762	35.9169	32.1064	31.3994	27.4855	26.7845	11.2869
PC 34:2	[M+H]+	758.581	10.849	184								461.76	747.146	551.029	492.125	614.467	626.971	417.355	370.895	520.094	437.847	434.484	412.875	334.423	404.64	386.349	278.353	313.583	273.149	301.315	293.793	273.097	277.579	333.893	300.075	112.934	106.548	101.703	96.4578	90.7722	89.9529	9.09421
PC 34:3	[M+H]+	756.558	9.834	184								386.37	559.11	480.059	343.201	490.051	517.95	338.561	355.689	193.593	418.213	295.357	452.661	418.672	213.781	212.975	467.433	418.015	489.486	414.413	494.37	254.358	457.754	270.26	305.299	80.0647	91.6545	107.446	70.7388	62.9818	37.1838	32.373
PC 34:4	[M+H]+	754.538	8.603	184								26.4914	39.082	27.4249	28.0015	26.9056	30.7437	17.4001	14.5786	17.6872	15.7507	16.457	14.646	14.493	17.1558	13.2504	12.5442	10.5892	12.0539	11.9747	12.6219	10.2135	11.556	11.6668	12.1982	4.51638	4.29752	4.23538	4.26988	4.11866	3.88844	4.93281
PC 34:5	[M+H]+	752.521	7.045									3.73345	5.48148	5.22695	5.92799	4.71354	7.04516	4.78448	4.08382	5.0552	4.20127	4.56069	4.28489	4.94875	4.90736	3.39394	3.44216	3.26565	3.30144	2.87138	3.54551	2.82386	3.11068	3.22339	3.20061	1.0673	1.0557	1.01865	1.03222	1.05757	0.953647	4.06298
PC 34:6	[M+H]+	750.506	6.803	184								5.02445	8.25238	7.36441	9.87684	8.14134	11.3506	16.5506	12.6117	10.814	6.98551	13.4771	12.457	8.00539	14.9787	7.69529	16.2576	12.0525	9.79765	12.4407	16.6063	11.7929	12.2499	7.65087	11.772	3.03147	2.84622	1.84313	1.81989	2.69962	1.7074	25.666
PC 36:1	[M+H]+	788.616	13.354	184								16.0631	22.1519	20.2434	21.7351	22.4303	24.4031	17.6363	16.7356	22.1937	17.6632	20.7967	21.9515	20.7727	16.8066	16.0022	10.1611	9.4248	10.677	7.35666	10.1228	7.92598	8.94557	11.6319	11.1455	4.16441	4.10738	3.81045	3.5497	3.59103	3.61843	7.11069
PC 36:2	[M+H]+	786.598	12.251	184								56.0195	90.3083	71.8605	87.934	88.9268	91.3615	99.9035	91.397	98.4961	99.3606	79.3288	103.181	133.779	89.8848	84.7273	78.8983	67.8063	70.4433	53.9958	61.4285	58.8035	66.0399	79.6015	74.3273	22.2987	22.6688	20.2338	20.9692	20.954	22.7293	4.87991
PC 36:3	[M+H]+	784.584	11.31	184								60.1319	92.418	69.8106	60.7737	63.7809	82.4784	66.224	70.48	75.8761	60.9617	66.706	60.0151	54.6671	62.5673	50.3972	68.8896	65.7784	72.5458	59.03	66.8816	61.1751	64.652	59.7649	61.2311	17.2943	18.9382	16.7029	15.0535	13.2762	15.0644	12.4493
PC 36:4	[M+H]+	782.58	9.856									453.013	800.527	661.899	626.395	675.503	837.938	418.566	422.967	674.984	417.24	579.06	499.333	391.967	415.306	430.748	357.887	428.69	388.5	400.522	415.673	327.834	413.313	427.266	306.274	126.596	122.27	125.005	117.601	125.033	122.657	2.58356
PC 36:5	[M+H]+	780.566	8.264									444.96	284.211	212.619	424.665	405.463	510.746	265.84	227.795	280.7	277.766	253.11	250.819	217.976	288.829	195.775	181.339	185.321	152.346	204.112	176.158	152.877	148.643	184.492	188.92	73.3749	68.0697	72.1355	63.0892	66.5876	54.1264	10.5863
PC 36:6	[M+H]+	778.539	7.367									217.111	321.109	269.248	334.966	273.088	397.643	242.095	177.131	236.714	213.969	215.537	183.257	170.711	250.576	163.514	181.76	175.46	204.015	214.494	206.251	169.978	182.078	179.681	174.817	54.8474	56.5317	53.2358	45.8886	45.3523	41.0615	12.5693
PC 38:2	[M+H]+	814.626	13.696	184								1.78062	2.78855	2.44671	2.23825	2.22027	2.3161	2.41603	1.76154	2.11622	1.8821	2.08778	1.84838	1.67282	2.0531	1.67295	1.76351	1.65214	1.79117	1.7242	1.9613	1.50397	1.7714	1.71175	1.87675	0.579567	0.547394	0.508555	0.457123	0.403199	0.430211	14.1527
PC 38:3	[M+H]+	812.61	12.711	184								0.733756	1.15887	0.940934	0.84664	0.802991	1.06998	0.708986	0.698413	0.820289	0.734815	0.653394	0.655823	0.600357	0.715066	0.637872	0.561728	0.748847	0.801848	0.768415	0.939013	0.660791	0.73527	0.638821	0.642523	0.217625	0.20109	0.198029	0.178266	0.170907	0.197957	8.69119
PC 38:4	[M+H]+	810.6	11.209	184								48.9089	64.8757	61.0716	73.322	73.221	73.5039	14.8821	16.3457	24.7977	19.4201	19.7862	19.0807	17.3009	19.1093	15.6294	9.90812	8.24116	7.40731	7.89101	7.01785	7.42594	7.95295	10.7594	8.99818	5.16704	5.5483	5.33795	5.04312	5.03656	5.06399	3.95324
PC 38:5	[M+H]+	808.587	10.218	184								25.2753	36.7411	37.0988	48.3921	49.8995	48.979	12.3604	12.5304	15.7966	12.9887	12.9993	12.6816	12.3114	13.861	10.0457	9.66279	6.89206	7.3839	6.59726	7.01979	6.11506	6.44283	8.41391	7.51623	3.90768	3.93049	3.95072	3.615	3.56016	3.62296	4.85286
PC 38:6	[M+H]+	806.569	9.162	184								8.01821	12.9336	11.8032	16.2141	14.9472	17.1471	4.10104	4.48093	4.4773	4.03243	4.18083	3.60788	3.76382	4.46169	2.83794	3.41567	2.71352	3.23518	2.86536	3.23699	2.7894	2.8048	2.93806	2.82885	1.39478	1.36291	1.2425	1.24351	1.23596	1.18856	6.36283
Phosphatidylethanolamines												386.747	562.136	446.176	422.136	455.804	507.896	333.614	284.268	381.512	328.976	348.935	355.937	292.889	345.934	371.684	253.324	240.324	240.18	245.72	256.657	213.104	238.793	258.945	245.619	0	0	0	0	0	0
PE 34:1	[M+H]+	718.532	12.043	577.532								23.1063	28.3024	21.9618	11.8549	18.9798	14.1929	13.777	11.2633	13.4672	11.6952	13.2997	12.0678	11.89	10.8173	31.8661	8.0844	7.15878	7.70854	5.91507	8.14561	6.25713	8.66841	7.26326	7.0537	3.67439	3.33878	3.3453	2.91027	2.99454	3.00917	9.09925
PE 34:2	[M+H]+	716.524	10.899	575.524								104.651	142.617	113.608	106.639	114.79	124.725	74.1405	68.3129	89.2714	77.0014	85.7309	76.9688	65.2453	84.8375	95.5199	54.0318	59.6864	58.7882	65.8498	59.6368	52.2186	57.6429	63.6959	55.1691	22.956	21.3204	20.6095	19.455	19.534	20.4565	6.27309
PE 34:3	[M+H]+	714.504	9.753	573.504								38.1687	63.8172	44.9196	43.3811	41.932	51.7562	40.988	38.278	39.5071	34.2854	39.4667	35.6681	29.9917	43.0061	39.7122	38.3437	35.2947	36.5468	42.6465	41.7456	32.0988	34.9487	31.6056	34.2116	10.8067	10.9894	11.0221	9.77253	10.1038	9.20769	7.2034
PE 34:4	[M+H]+	712.486	9.041	571.486								3.13957	4.45475	3.07986	2.66643	3.05579	3.18306	1.5424	1.47811	1.13862	1.34458	1.42849	1.28409	1.22889	1.36387	3.01122	0.95882	0.839373	1.00042	0.928625	0.964043	0.750375	1.07737	1.19204	0.871641	0.480045	0.473893	0.461556	0.49339	0.497719	0.401538	7.50349
PE 34:5	[M+H]+	710.475	8.034	569.475								1.36272	2.4417	1.37531	0.935711	1.15604	1.07994	0.474163	0.419808	0.458879	0.402336	0.585685	0.390672	0.367222	0.407896	1.17961	0.312544	0.201019	0.3379	0.232846	0.23086	0.260997	0.329021	0.199572	0.313563	0.140838	0.150045	0.159561	0.148276	0.138247	0.154388	5.41243
PE 34:6	[M+H]+	708.464	7.012	567.464								0.170973	0.274366	0.07637	0.0783733	0.0672743	0.108727	0.213166	0.148738	0.168348	0.0502694	0.161515	0.1353	0.147949	0.137635	0.219407	0.169082	0.0393896	0.188797	0.0495662	0.144047	0.149937	0.177007	0.103807	0.0979967	0.04779	0.042773	0.037256	0.056416	0.036924	0.052804	17.6989
PE 36:1	[M+H]+	746.566	13.514	605.566								0.980905	1.3986	1.04093	0.728649	0.842973	0.930199	0.665894	0.663723	0.753418	0.677827	0.698046	0.755556	0.664579	0.624122	1.30605	0.496813	0.483133	0.451997	0.399526	0.538783	0.428884	0.457285	0.502842	0.411207	0.166439	0.190284	0.199491	0.182007	0.122701	0.153481	16.6097
PE 36:2	[M+H]+	744.553	12.689	603.553								18.4877	29.3295	25.879	23.1365	22.997	29.4352	21.5407	19.5348	26.6968	22.6879	21.1051	22.6352	20.4724	22.066	25.321	14.1814	16.2013	16.6797	15.637	18.2302	15.2301	16.2101	17.1502	16.2014	5.33234	5.53492	5.39824	4.82218	4.83257	5.11838	5.79315
PE 36:3	[M+H]+	742.539	11.395	601.539								25.8231	37.4914	29.3825	28.0908	28.6408	34.7347	15.6678	19.4209	23.3961	18.4679	23.3019	22.0415	18.3382	16.8844	16.7133	10.3345	11.145	10.2085	10.4756	9.892	9.18979	9.77081	11.3717	10.0485	4.41098	5.05071	4.97482	4.57984	4.41358	4.71433	5.86338
PE 36:4	[M+H]+	740.523	10.038	599.523								23.8509	34.3506	36.7767	33.7008	34.6768	38.682	29.7778	12.779	35.7259	29.3713	30.476	32.9733	27.8305	14.961	26.5413	24.9741	22.8094	22.3015	19.512	23.2874	18.6116	23.1371	24.8784	21.9745	7.78917	8.15392	7.21652	6.0301	7.23654	7.2357	9.89623
PE 36:5	[M+H]+	738.508	8.708	597.508								49.3327	80.4288	58.6872	63.627	62.3673	73.2005	47.3152	39.3621	46.3117	42.7476	45.0804	41.3638	35.6482	46.764	40.1671	32.9164	32.8041	33.3471	34.3127	32.7619	27.2092	27.4566	35.2374	33.1822	12.0194	11.5987	11.4004	10.5791	11.1879	10.5662	5.12402
PE 36:6	[M+H]+	736.487	7.63	595.487								5.28671	7.36221	5.65634	7.17627	5.44589	8.94694	3.83955	2.28531	3.48827	3.29987	2.69831	2.86122	2.40637	3.69998	2.73907	2.16333	2.67481	2.40576	2.3719	2.80384	2.28562	2.42484	2.37067	1.85326	0.937907	0.963926	0.927424	0.841677	0.892302	0.840783	5.71346
PE 38:1	[M+H]+	774.592	15.282	633.592								0.371959	0.386447	0.321194	0.423622	0.170584	0.375116	0.292572	0.289424	0.373207	0.178107	0.250784	0.276532	0.259582	0.212722	0.659695	0.28732	0.188565	0.163859	0.149059	0.149341	0.196864	0.281246	0.187095	0.275276	0.091358	0.06841	0.028177	0.071285	0.102512	0.111501	38.1047
PE 38:2	[M+H]+	772.579	14.126	631.579								4.06276	6.72612	4.9375	4.06908	4.399	4.63018	3.80288	3.85744	5.22958	4.97895	4.97618	5.07082	4.05829	4.78362	4.94004	3.95636	2.93964	2.77575	3.21548	3.90672	3.53636	3.86617	4.27658	3.60339	1.13665	1.162	1.01866	0.983968	0.988135	1.06112	7.18541
PE 38:3	[M+H]+	770.564	13.194	629.564								0.507204	1.0168	0.649714	0.602529	0.605624	0.801491	0.406774	0.30276	0.392586	0.383055	0.412174	0.430792	0.304141	0.429142	0.50656	0.296085	0.319065	0.304203	0.297706	0.350338	0.271797	0.281591	0.308558	0.303648	0.117495	0.100478	0.097635	0.096231	0.100598	0.085239	10.466
PE 38:4	[M+H]+	768.552	11.615	627.552								12.5469	19.3258	17.3461	20.4451	22.504	22.6166	4.96679	4.91964	6.7647	5.84346	5.51076	5.3681	4.6431	5.36177	5.35179	3.5571	2.70543	2.72926	3.01245	2.88179	2.19219	2.89381	3.476	3.10964	1.94017	1.73254	1.72928	1.71749	1.54189	1.49106	9.46265
PE 40:1	[M+H]+	802.624	16.899	661.624								0.338267	0.794559	0.590115	0.428116	0.479102	0.229116	0.506505	0.299314	0.382344	0.319461	0.432801	0.343669	0.329663	0.389486	0.971872	0.281401	0.205448	0.354997	0.194776	0.307769	0.163316	0.301345	0.257344	0.196313	0.08992	0.078677	0.134001	0.091315	0.098901	0.118049	20.1059
PE 40:2	[M+H]+	800.615	15.655	659.615								16.8281	26.2561	20.2178	17.9606	20.6071	24.619	17.4006	13.7213	22.1388	18.1338	17.8978	19.6757	17.4608	17.8605	16.822	14.2267	9.84233	10.0402	9.25671	13.3686	9.95945	14.7784	14.0975	14.7163	3.95824	4.14305	3.71832	3.32805	3.83788	3.55383	7.74133
PE 40:3	[M+H]+	798.597	14.619	657.597								5.59321	9.8959	7.59524	8.18029	7.58919	8.57321	7.67074	6.01027	7.56502	6.99455	7.22683	6.62287	6.16132	7.89095	6.59442	5.45424	5.13531	4.28716	4.35946	4.85413	4.31801	4.96369	5.25892	5.66066	1.67363	1.66015	1.64721	1.4658	1.47276	1.52018	6.19904
PE 42:1	[M+H]+	830.678	18.312	689.678								0.868018	1.25825	1.22236	0.922693	0.833633	1.02995	2.92793	2.78938	1.38109	1.21442	0.960776	0.852925	1.10853	1.22664	2.07153	0.650898	1.05581	0.917507	0.671099	0.974839	0.52214	0.76	1.24166	0.79951	0.340759	0.27403	0.305504	0.293868	0.297512	0.306642	7.22644
PE 42:2	[M+H]+	828.643	17.267	687.643								42.9675	48.4657	41.0683	36.4924	52.93	49.4127	37.8463	32.3098	45.1784	39.4666	39.5757	60.6565	36.5345	55.3554	42.4126	31.6937	23.2201	22.5081	20.9611	24.8177	21.1799	22.8074	26.9834	27.9247	8.92039	13.3645	12.8352	8.42734	8.0619	12.3761	22.8739
PE 42:3	[M+H]+	826.629	16.175	685.629								8.30224	15.7416	9.78459	10.5964	10.735	14.634	7.85096	5.82179	11.7228	9.43225	7.65817	7.49412	7.79792	6.85405	7.05712	5.95347	5.37489	6.13374	5.27084	6.66463	6.07287	5.55969	7.28618	7.64131	2.01299	2.18666	1.88729	2.21641	1.87392	2.05359	7.0897
Phosphatidylglycerols												213.49	305.494	284.447	228.607	250.771	259.958	275	288.989	323.158	200.526	291.927	275.557	279.059	273.533	290.48	232.609	220.89	227.316	192.804	186.636	176.801	197.147	240.503	236.387	0	0	0	0	0	0
PG 32:0	[M+NH4]+	740.543	10.865	551.543								7.1048	11.5255	7.781	6.71351	7.07798	8.51063	5.24314	4.82597	4.95258	5.15771	5.1935	4.79263	3.99994	5.52518	5.92167	3.63766	3.99742	4.15928	4.19188	4.41654	3.71344	4.35787	4.45932	3.9964	1.30381	1.44434	1.45155	1.27316	1.18094	1.29724	7.90858
PG 32:1	[M+NH4]+	738.522	10.37	549.522								13.7831	21.9043	16.869	14.8279	16.8697	17.5383	16.2219	21.4558	18.3966	16.9494	17.9428	16.4619	17.4885	16.7576	17.4927	23.7725	21.5966	25.7809	24.9389	26.9249	23.3206	26.055	21.2249	21.0745	5.4022	5.21662	5.30403	5.19949	5.03247	4.78275	4.27256
PG 32:2	[M+NH4]+	736.506	9.088	547.506								0.234919	0.358826	0.340167	0.265507	0.278956	0.323884	0.293558	0.367159	0.292871	0.249133	0.304066	0.283512	0.293882	0.237309	0.286165	0.362558	0.413497	0.484603	0.421618	0.496037	0.402558	0.362744	0.389323	0.354905	0.099931	0.099648	0.101862	0.090344	0.072459	0.085236	12.4303
PG 32:3	[M+NH4]+	734.497	7.859	545.497								0.0651222	0.0590435	0.0398546	0.0481422	0.0535398	0.0338148	0.023523	0.0485904	0.0299609	0.0192472	0.0397801	0.0246655	0.028532	0.0296424	0.0330741	0.0393912	0.0383409	0.0262379	0.0389559	0.0304214	0.0268738	0.0187189	0.0155474	0.0169539	0.005726	0.007595	0.009905	0.008359	0.006384	0.008382	19.5437
PG 32:4	[M+NH4]+	732.472	6.96	543.472								0.034448	0.0143478	0.0135463	0.0471556	0.0620796	0.0609676	0.092477	0.0466863	0.0510508	0.0848598	0.047112	0.0300512	0.0533838	0.0698437	0.0829835	0.133759	0.122633	0.141659	0.0923603	0.172254	0.117621	0.163868	0.194758	0.0777072	0.021894	0.014588	0.023832	0.025765	0.022645	0.00737	36.1603
PG 34:0	[M+NH4]+	768.572	12.209	579.572								3.83777	6.12535	5.22697	4.41832	5.07724	5.40029	7.38086	6.4116	7.16818	6.05361	7.36315	6.99752	7.00676	7.18597	7.25574	5.73723	5.395	4.70382	3.98545	4.48678	4.03927	4.83147	5.65345	5.08566	1.55622	1.48781	1.37097	1.42067	1.3734	1.39525	5.13916
PG 34:1	[M+NH4]+	766.552	10.498	577.552								37.0516	49.0375	36.7581	39.0297	40.5693	43.1502	29.832	31.0683	34.2205	27.5323	35.347	29.2653	26.2979	29.0453	32.0923	17.9516	22.5054	21.9057	18.706	18.0805	19.1119	20.2544	21.2473	22.2282	7.81928	7.55694	7.40925	6.99477	6.44888	6.60009	7.66794
[truncated: 146 more rows]

## Sheet: Seeds
Lipid species	Adduct	m/z	RT (min)	Characteristic fragments								Response (dry seeds)								Response (PBQCs)
[truncated: 437 more rows]

## Sheet: Siliques
Lipid species	Adduct	m/z	RT (min)	Characteristic fragments								Response (1 cm long siliques from 38 d old plants)									Response (1.2 cm long siliques from 38 d old plants)									Response (1.5 cm long siliques from 38 d old plants)									Response (PBQCs)
[truncated: 513 more rows]

[truncated: 2 more sheets: Roots, Internodes]
